# Supplementary material for: Approach to Design of Potent RNA Interference-Based Preparations Against Hepatocellular Carcinoma-Related Genes
Source: Int J Mol Sci. 2026 Jan 7;27(2):603. doi: 10.3390/ijms27020603 (PMC12841486; doi:10.3390/ijms27020603)
Supplement: Supplementary file 1 [file ijms-27-00603-s001.zip]

Archive with 1 entries (1 files):
- ijms-4037261-supplementary.xlsx
