# Supplementary material for: Approach to Design of Potent RNA Interference-Based Preparations Against Hepatocellular Carcinoma-Related Genes
Source: Int J Mol Sci. 2026 Jan 7;27(2):603. doi: 10.3390/ijms27020603 (PMC12841486; doi:10.3390/ijms27020603)
Supplement: Supplementary file 1 [file ijms-27-00603-s001.zip › ijms-4037261-supplementary.xlsx]

## Sheet: CD47
		site	target	Antisense	Sense	Scoreutf 15
		222-244	ctgcggatcagctcagctactat	AGUAGCUGAGCUGAUCCGCAG	GCGGAUCAGCUCAGCUACUAU	9
		223-245	tgcggatcagctcagctactatt	UAGUAGCUGAGCUGAUCCGCA	CGGAUCAGCUCAGCUACUAUU	8
		224-246	gcggatcagctcagctactattt	AUAGUAGCUGAGCUGAUCCGC	GGAUCAGCUCAGCUACUAUUU	11
		225-247	cggatcagctcagctactattta	AAUAGUAGCUGAGCUGAUCCG	GAUCAGCUCAGCUACUAUUUA	10
		227-249	gatcagctcagctactatttaat	UAAAUAGUAGCUGAGCUGAUC	UCAGCUCAGCUACUAUUUAAU	11
		228-250	atcagctcagctactatttaata	UUAAAUAGUAGCUGAGCUGAU	CAGCUCAGCUACUAUUUAAUA	11
		230-252	cagctcagctactatttaataaa	UAUUAAAUAGUAGCUGAGCUG	GCUCAGCUACUAUUUAAUAAA	12
		231-253	agctcagctactatttaataaaa	UUAUUAAAUAGUAGCUGAGCU	CUCAGCUACUAUUUAAUAAAA	12
		232-254	gctcagctactatttaataaaac	UUUAUUAAAUAGUAGCUGAGC	UCAGCUACUAUUUAAUAAAAC	10
		233-255	ctcagctactatttaataaaaca	UUUUAUUAAAUAGUAGCUGAG	CAGCUACUAUUUAAUAAAACA	10
		260-282 selected	ctgtagaattcacgttttgtaat	UACAAAACGUGAAUUCUACAG	GUAGAAUUCACGUUUUGUAAU	14
		268-290	ttcacgttttgtaatgacactgt	AGUGUCAUUACAAAACGUGAA	CACGUUUUGUAAUGACACUGU	11
		270-292	cacgttttgtaatgacactgtcg	ACAGUGUCAUUACAAAACGUG	CGUUUUGUAAUGACACUGUCG	11
		276-298	ttgtaatgacactgtcgtcattc	AUGACGACAGUGUCAUUACAA	GUAAUGACACUGUCGUCAUUC	10
		277-299	tgtaatgacactgtcgtcattcc	AAUGACGACAGUGUCAUUACA	UAAUGACACUGUCGUCAUUCC	10
		280-302	aatgacactgtcgtcattccatg	UGGAAUGACGACAGUGUCAUU	UGACACUGUCGUCAUUCCAUG	8
		281-303	atgacactgtcgtcattccatgc	AUGGAAUGACGACAGUGUCAU	GACACUGUCGUCAUUCCAUGC	11
		285-307	cactgtcgtcattccatgctttg	AAGCAUGGAAUGACGACAGUG	CUGUCGUCAUUCCAUGCUUUG	11
		290-312	tcgtcattccatgctttgttact	UAACAAAGCAUGGAAUGACGA	GUCAUUCCAUGCUUUGUUACU	13
		292-314	gtcattccatgctttgttactaa	AGUAACAAAGCAUGGAAUGAC	CAUUCCAUGCUUUGUUACUAA	11
		296-318	ttccatgctttgttactaatatg	UAUUAGUAACAAAGCAUGGAA	CCAUGCUUUGUUACUAAUAUG	10
		297-319	tccatgctttgttactaatatgg	AUAUUAGUAACAAAGCAUGGA	CAUGCUUUGUUACUAAUAUGG	11
		300-322	atgctttgttactaatatggagg	UCCAUAUUAGUAACAAAGCAU	GCUUUGUUACUAAUAUGGAGG	9
		309-331	tactaatatggaggcacaaaaca	UUUUGUGCCUCCAUAUUAGUA	CUAAUAUGGAGGCACAAAACA	11
		311-333	ctaatatggaggcacaaaacact	UGUUUUGUGCCUCCAUAUUAG	AAUAUGGAGGCACAAAACACU	7
		319-341	gaggcacaaaacactactgaagt	UUCAGUAGUGUUUUGUGCCUC	GGCACAAAACACUACUGAAGU	10
		321-343	ggcacaaaacactactgaagtat	ACUUCAGUAGUGUUUUGUGCC	CACAAAACACUACUGAAGUAU	11
		322-344	gcacaaaacactactgaagtata	UACUUCAGUAGUGUUUUGUGC	ACAAAACACUACUGAAGUAUA	11
		323-345	cacaaaacactactgaagtatac	AUACUUCAGUAGUGUUUUGUG	CAAAACACUACUGAAGUAUAC	10
		328-350	aacactactgaagtatacgtaaa	UACGUAUACUUCAGUAGUGUU	CACUACUGAAGUAUACGUAAA	12
		330-352	cactactgaagtatacgtaaagt	UUUACGUAUACUUCAGUAGUG	CUACUGAAGUAUACGUAAAGU	11
		335-357	ctgaagtatacgtaaagtggaaa	UCCACUUUACGUAUACUUCAG	GAAGUAUACGUAAAGUGGAAA	12
		337-359	gaagtatacgtaaagtggaaatt	UUUCCACUUUACGUAUACUUC	AGUAUACGUAAAGUGGAAAUU	11
		338-360	aagtatacgtaaagtggaaattt	AUUUCCACUUUACGUAUACUU	GUAUACGUAAAGUGGAAAUUU	10
		341-363	tatacgtaaagtggaaatttaaa	UAAAUUUCCACUUUACGUAUA	UACGUAAAGUGGAAAUUUAAA	10
		342-364	atacgtaaagtggaaatttaaag	UUAAAUUUCCACUUUACGUAU	ACGUAAAGUGGAAAUUUAAAG	8
		343-365	tacgtaaagtggaaatttaaagg	UUUAAAUUUCCACUUUACGUA	CGUAAAGUGGAAAUUUAAAGG	11
		349-371	aagtggaaatttaaaggaagaga	UCUUCCUUUAAAUUUCCACUU	GUGGAAAUUUAAAGGAAGAGA	10
		351-373	gtggaaatttaaaggaagagata	UCUCUUCCUUUAAAUUUCCAC	GGAAAUUUAAAGGAAGAGAUA	11
		352-374	tggaaatttaaaggaagagatat	AUCUCUUCCUUUAAAUUUCCA	GAAAUUUAAAGGAAGAGAUAU	10
		353-375	ggaaatttaaaggaagagatatt	UAUCUCUUCCUUUAAAUUUCC	AAAUUUAAAGGAAGAGAUAUU	10
		362-384	aaggaagagatatttacaccttt	AGGUGUAAAUAUCUCUUCCUU	GGAAGAGAUAUUUACACCUUU	12
		363-385	aggaagagatatttacacctttg	AAGGUGUAAAUAUCUCUUCCU	GAAGAGAUAUUUACACCUUUG	11
		364-386	ggaagagatatttacacctttga	AAAGGUGUAAAUAUCUCUUCC	AAGAGAUAUUUACACCUUUGA	10
		366-388	aagagatatttacacctttgatg	UCAAAGGUGUAAAUAUCUCUU	GAGAUAUUUACACCUUUGAUG	10
		376-398	tacacctttgatggagctctaaa	UAGAGCUCCAUCAAAGGUGUA	CACCUUUGAUGGAGCUCUAAA	12
		377-399	acacctttgatggagctctaaac	UUAGAGCUCCAUCAAAGGUGU	ACCUUUGAUGGAGCUCUAAAC	8
		378-400	cacctttgatggagctctaaaca	UUUAGAGCUCCAUCAAAGGUG	CCUUUGAUGGAGCUCUAAACA	11
		380-402	cctttgatggagctctaaacaag	UGUUUAGAGCUCCAUCAAAGG	UUUGAUGGAGCUCUAAACAAG	8
		381-403	ctttgatggagctctaaacaagt	UUGUUUAGAGCUCCAUCAAAG	UUGAUGGAGCUCUAAACAAGU	8
		386-408	atggagctctaaacaagtccact	UGGACUUGUUUAGAGCUCCAU	GGAGCUCUAAACAAGUCCACU	12
		390-412	agctctaaacaagtccactgtcc	ACAGUGGACUUGUUUAGAGCU	CUCUAAACAAGUCCACUGUCC	11
		402-424	gtccactgtccccactgacttta	AAGUCAGUGGGGACAGUGGAC	CCACUGUCCCCACUGACUUUA	9
		403-425	tccactgtccccactgactttag	AAAGUCAGUGGGGACAGUGGA	CACUGUCCCCACUGACUUUAG	8
		412-434	cccactgactttagtagtgcaaa	UGCACUACUAAAGUCAGUGGG	CACUGACUUUAGUAGUGCAAA	12
		414-436	cactgactttagtagtgcaaaaa	UUUGCACUACUAAAGUCAGUG	CUGACUUUAGUAGUGCAAAAA	11
		416-438	ctgactttagtagtgcaaaaatt	UUUUUGCACUACUAAAGUCAG	GACUUUAGUAGUGCAAAAAUU	11
		417-439	tgactttagtagtgcaaaaattg	AUUUUUGCACUACUAAAGUCA	ACUUUAGUAGUGCAAAAAUUG	9
		418-440	gactttagtagtgcaaaaattga	AAUUUUUGCACUACUAAAGUC	CUUUAGUAGUGCAAAAAUUGA	11
		420-442	ctttagtagtgcaaaaattgaag	UCAAUUUUUGCACUACUAAAG	UUAGUAGUGCAAAAAUUGAAG	10
		423-445	tagtagtgcaaaaattgaagtct	ACUUCAAUUUUUGCACUACUA	GUAGUGCAAAAAUUGAAGUCU	11
		429-451	tgcaaaaattgaagtctcacaat	UGUGAGACUUCAAUUUUUGCA	CAAAAAUUGAAGUCUCACAAU	12
		433-455	aaaattgaagtctcacaattact	UAAUUGUGAGACUUCAAUUUU	AAUUGAAGUCUCACAAUUACU	9
		436-458	attgaagtctcacaattactaaa	UAGUAAUUGUGAGACUUCAAU	UGAAGUCUCACAAUUACUAAA	13
		437-459	ttgaagtctcacaattactaaaa	UUAGUAAUUGUGAGACUUCAA	GAAGUCUCACAAUUACUAAAA	13
		439-461	gaagtctcacaattactaaaagg	UUUUAGUAAUUGUGAGACUUC	AGUCUCACAAUUACUAAAAGG	10
		442-464	gtctcacaattactaaaaggaga	UCCUUUUAGUAAUUGUGAGAC	CUCACAAUUACUAAAAGGAGA	11
		444-466	ctcacaattactaaaaggagatg	UCUCCUUUUAGUAAUUGUGAG	CACAAUUACUAAAAGGAGAUG	11
		453-475	actaaaaggagatgcctctttga	AAAGAGGCAUCUCCUUUUAGU	UAAAAGGAGAUGCCUCUUUGA	10
		455-477	taaaaggagatgcctctttgaag	UCAAAGAGGCAUCUCCUUUUA	AAAGGAGAUGCCUCUUUGAAG	10
		456-478	aaaaggagatgcctctttgaaga	UUCAAAGAGGCAUCUCCUUUU	AAGGAGAUGCCUCUUUGAAGA	8
		464-486	atgcctctttgaagatggataag	UAUCCAUCUUCAAAGAGGCAU	GCCUCUUUGAAGAUGGAUAAG	12
		465-487	tgcctctttgaagatggataaga	UUAUCCAUCUUCAAAGAGGCA	CCUCUUUGAAGAUGGAUAAGA	11
		471-493	tttgaagatggataagagtgatg	UCACUCUUAUCCAUCUUCAAA	UGAAGAUGGAUAAGAGUGAUG	11
		472-494	ttgaagatggataagagtgatgc	AUCACUCUUAUCCAUCUUCAA	GAAGAUGGAUAAGAGUGAUGC	10
		475-497	aagatggataagagtgatgctgt	AGCAUCACUCUUAUCCAUCUU	GAUGGAUAAGAGUGAUGCUGU	10
		481-503	gataagagtgatgctgtctcaca	UGAGACAGCAUCACUCUUAUC	UAAGAGUGAUGCUGUCUCACA	11
		483-505	taagagtgatgctgtctcacaca	UGUGAGACAGCAUCACUCUUA	AGAGUGAUGCUGUCUCACACA	10
		487-509	agtgatgctgtctcacacacagg	UGUGUGUGAGACAGCAUCACU	UGAUGCUGUCUCACACACAGG	10
		491-513	atgctgtctcacacacaggaaac	UUCCUGUGUGUGAGACAGCAU	GCUGUCUCACACACAGGAAAC	10
		492-514	tgctgtctcacacacaggaaact	UUUCCUGUGUGUGAGACAGCA	CUGUCUCACACACAGGAAACU	11
		494-516	ctgtctcacacacaggaaactac	AGUUUCCUGUGUGUGAGACAG	GUCUCACACACAGGAAACUAC	10
		496-518	gtctcacacacaggaaactacac	GUAGUUUCCUGUGUGUGAGAC	CUCACACACAGGAAACUACAC	9
		497-519	tctcacacacaggaaactacact	UGUAGUUUCCUGUGUGUGAGA	UCACACACAGGAAACUACACU	8
		500-522	cacacacaggaaactacacttgt	AAGUGUAGUUUCCUGUGUGUG	CACACAGGAAACUACACUUGU	11
		502-524	cacacaggaaactacacttgtga	ACAAGUGUAGUUUCCUGUGUG	CACAGGAAACUACACUUGUGA	10
		507-529	aggaaactacacttgtgaagtaa	ACUUCACAAGUGUAGUUUCCU	GAAACUACACUUGUGAAGUAA	11
		508-530	ggaaactacacttgtgaagtaac	UACUUCACAAGUGUAGUUUCC	AAACUACACUUGUGAAGUAAC	11
		511-533	aactacacttgtgaagtaacaga	UGUUACUUCACAAGUGUAGUU	CUACACUUGUGAAGUAACAGA	12
		513-535	ctacacttgtgaagtaacagaat	UCUGUUACUUCACAAGUGUAG	ACACUUGUGAAGUAACAGAAU	11
		514-536	tacacttgtgaagtaacagaatt	UUCUGUUACUUCACAAGUGUA	CACUUGUGAAGUAACAGAAUU	12
		516-538	cacttgtgaagtaacagaattaa	AAUUCUGUUACUUCACAAGUG	CUUGUGAAGUAACAGAAUUAA	12
		517-539	acttgtgaagtaacagaattaac	UAAUUCUGUUACUUCACAAGU	UUGUGAAGUAACAGAAUUAAC	10
		521-543	gtgaagtaacagaattaaccaga	UGGUUAAUUCUGUUACUUCAC	GAAGUAACAGAAUUAACCAGA	12
		525-547	agtaacagaattaaccagagaag	UCUCUGGUUAAUUCUGUUACU	UAACAGAAUUAACCAGAGAAG	11
		533-555	aattaaccagagaaggtgaaacg	UUUCACCUUCUCUGGUUAAUU	UUAACCAGAGAAGGUGAAACG	9
		537-559	aaccagagaaggtgaaacgatca	AUCGUUUCACCUUCUCUGGUU	CCAGAGAAGGUGAAACGAUCA	10
		538-560	accagagaaggtgaaacgatcat	GAUCGUUUCACCUUCUCUGGU	CAGAGAAGGUGAAACGAUCAU	8
		539-561	ccagagaaggtgaaacgatcatc	UGAUCGUUUCACCUUCUCUGG	AGAGAAGGUGAAACGAUCAUC	10
		540-562	cagagaaggtgaaacgatcatcg	AUGAUCGUUUCACCUUCUCUG	GAGAAGGUGAAACGAUCAUCG	11
		546-568	aggtgaaacgatcatcgagctaa	AGCUCGAUGAUCGUUUCACCU	GUGAAACGAUCAUCGAGCUAA	12
		548-570	gtgaaacgatcatcgagctaaaa	UUAGCUCGAUGAUCGUUUCAC	GAAACGAUCAUCGAGCUAAAA	12
		549-571	tgaaacgatcatcgagctaaaat	UUUAGCUCGAUGAUCGUUUCA	AAACGAUCAUCGAGCUAAAAU	11
		550-572	gaaacgatcatcgagctaaaata	UUUUAGCUCGAUGAUCGUUUC	AACGAUCAUCGAGCUAAAAUA	8
		551-573	aaacgatcatcgagctaaaatat	AUUUUAGCUCGAUGAUCGUUU	ACGAUCAUCGAGCUAAAAUAU	11
		552-574	aacgatcatcgagctaaaatatc	UAUUUUAGCUCGAUGAUCGUU	CGAUCAUCGAGCUAAAAUAUC	12
		553-575	acgatcatcgagctaaaatatcg	AUAUUUUAGCUCGAUGAUCGU	GAUCAUCGAGCUAAAAUAUCG	8
		556-578	atcatcgagctaaaatatcgtgt	ACGAUAUUUUAGCUCGAUGAU	CAUCGAGCUAAAAUAUCGUGU	11
		559-581	atcgagctaaaatatcgtgttgt	AACACGAUAUUUUAGCUCGAU	CGAGCUAAAAUAUCGUGUUGU	10
		561-583	cgagctaaaatatcgtgttgttt	ACAACACGAUAUUUUAGCUCG	AGCUAAAAUAUCGUGUUGUUU	11
		562-584	gagctaaaatatcgtgttgtttc	AACAACACGAUAUUUUAGCUC	GCUAAAAUAUCGUGUUGUUUC	11
		563-585	agctaaaatatcgtgttgtttca	AAACAACACGAUAUUUUAGCU	CUAAAAUAUCGUGUUGUUUCA	9
		565-587	ctaaaatatcgtgttgtttcatg	UGAAACAACACGAUAUUUUAG	AAAAUAUCGUGUUGUUUCAUG	10
		572-594	atcgtgttgtttcatggttttct	AAAACCAUGAAACAACACGAU	CGUGUUGUUUCAUGGUUUUCU	11
		582-604	ttcatggttttctccaaatgaaa	UCAUUUGGAGAAAACCAUGAA	CAUGGUUUUCUCCAAAUGAAA	11
		583-605	tcatggttttctccaaatgaaaa	UUCAUUUGGAGAAAACCAUGA	AUGGUUUUCUCCAAAUGAAAA	12
		586-608	tggttttctccaaatgaaaatat	AUUUUCAUUUGGAGAAAACCA	GUUUUCUCCAAAUGAAAAUAU	11
		595-617	ccaaatgaaaatattcttattgt	AAUAAGAAUAUUUUCAUUUGG	AAAUGAAAAUAUUCUUAUUGU	9
		598-620	aatgaaaatattcttattgttat	AACAAUAAGAAUAUUUUCAUU	UGAAAAUAUUCUUAUUGUUAU	9
		600-622	tgaaaatattcttattgttattt	AUAACAAUAAGAAUAUUUUCA	AAAAUAUUCUUAUUGUUAUUU	11
		612-634	tattgttattttcccaatttttg	AAAAUUGGGAAAAUAACAAUA	UUGUUAUUUUCCCAAUUUUUG	9
		624-646	cccaatttttgctatactcctgt	AGGAGUAUAGCAAAAAUUGGG	CAAUUUUUGCUAUACUCCUGU	10
		640-662	ctcctgttctggggacagtttgg	AAACUGUCCCCAGAACAGGAG	CCUGUUCUGGGGACAGUUUGG	8
		643-665	ctgttctggggacagtttggtat	ACCAAACUGUCCCCAGAACAG	GUUCUGGGGACAGUUUGGUAU	9
		649-671	tggggacagtttggtattaaaac	UUUAAUACCAAACUGUCCCCA	GGGACAGUUUGGUAUUAAAAC	12
		655-677	cagtttggtattaaaacacttaa	AAGUGUUUUAAUACCAAACUG	GUUUGGUAUUAAAACACUUAA	11
		658-680	tttggtattaaaacacttaaata	UUUAAGUGUUUUAAUACCAAA	UGGUAUUAAAACACUUAAAUA	10
		659-681	ttggtattaaaacacttaaatat	AUUUAAGUGUUUUAAUACCAA	GGUAUUAAAACACUUAAAUAU	11
		664-686	attaaaacacttaaatatagatc	UCUAUAUUUAAGUGUUUUAAU	UAAAACACUUAAAUAUAGAUC	11
		686-708	ccggtggtatggatgagaaaaca	UUUUCUCAUCCAUACCACCGG	GGUGGUAUGGAUGAGAAAACA	9
		690-712	tggtatggatgagaaaacaattg	AUUGUUUUCUCAUCCAUACCA	GUAUGGAUGAGAAAACAAUUG	12
		696-718	ggatgagaaaacaattgctttac	AAAGCAAUUGUUUUCUCAUCC	AUGAGAAAACAAUUGCUUUAC	10
		697-719	gatgagaaaacaattgctttact	UAAAGCAAUUGUUUUCUCAUC	UGAGAAAACAAUUGCUUUACU	10
		698-720	atgagaaaacaattgctttactt	GUAAAGCAAUUGUUUUCUCAU	GAGAAAACAAUUGCUUUACUU	7
		699-721	tgagaaaacaattgctttacttg	AGUAAAGCAAUUGUUUUCUCA	AGAAAACAAUUGCUUUACUUG	10
		700-722	gagaaaacaattgctttacttgt	AAGUAAAGCAAUUGUUUUCUC	GAAAACAAUUGCUUUACUUGU	12
		712-734	gctttacttgttgctggactagt	UAGUCCAGCAACAAGUAAAGC	UUUACUUGUUGCUGGACUAGU	10
		716-738	tacttgttgctggactagtgatc	UCACUAGUCCAGCAACAAGUA	CUUGUUGCUGGACUAGUGAUC	9
		719-741	ttgttgctggactagtgatcact	UGAUCACUAGUCCAGCAACAA	GUUGCUGGACUAGUGAUCACU	10
		723-745	tgctggactagtgatcactgtca	ACAGUGAUCACUAGUCCAGCA	CUGGACUAGUGAUCACUGUCA	11
		725-747 selected	ctggactagtgatcactgtcatt	UGACAGUGAUCACUAGUCCAG	GGACUAGUGAUCACUGUCAUU	13
		726-748	tggactagtgatcactgtcattg	AUGACAGUGAUCACUAGUCCA	GACUAGUGAUCACUGUCAUUG	12
		731-753	tagtgatcactgtcattgtcatt	UGACAAUGACAGUGAUCACUA	GUGAUCACUGUCAUUGUCAUU	12
		732-754	agtgatcactgtcattgtcattg	AUGACAAUGACAGUGAUCACU	UGAUCACUGUCAUUGUCAUUG	11
		733-755	gtgatcactgtcattgtcattgt	AAUGACAAUGACAGUGAUCAC	GAUCACUGUCAUUGUCAUUGU	10
		747-769	tgtcattgttggagccattcttt	AGAAUGGCUCCAACAAUGACA	UCAUUGUUGGAGCCAUUCUUU	10
		748-770	gtcattgttggagccattctttt	AAGAAUGGCUCCAACAAUGAC	CAUUGUUGGAGCCAUUCUUUU	12
		764-786	ttcttttcgtcccaggtgaatat	AUUCACCUGGGACGAAAAGAA	CUUUUCGUCCCAGGUGAAUAU	7
		766-788	cttttcgtcccaggtgaatattc	AUAUUCACCUGGGACGAAAAG	UUUCGUCCCAGGUGAAUAUUC	8
		773-795	tcccaggtgaatattcattaaag	UUAAUGAAUAUUCACCUGGGA	CCAGGUGAAUAUUCAUUAAAG	12
		774-796	cccaggtgaatattcattaaaga	UUUAAUGAAUAUUCACCUGGG	CAGGUGAAUAUUCAUUAAAGA	11
		777-799	aggtgaatattcattaaagaatg	UUCUUUAAUGAAUAUUCACCU	GUGAAUAUUCAUUAAAGAAUG	9
		795-817	gaatgctactggccttggtttaa	AAACCAAGGCCAGUAGCAUUC	AUGCUACUGGCCUUGGUUUAA	9
		796-818	aatgctactggccttggtttaat	UAAACCAAGGCCAGUAGCAUU	UGCUACUGGCCUUGGUUUAAU	7
		797-819	atgctactggccttggtttaatt	UUAAACCAAGGCCAGUAGCAU	GCUACUGGCCUUGGUUUAAUU	8
		805-827	ggccttggtttaattgtgacttc	AGUCACAAUUAAACCAAGGCC	CCUUGGUUUAAUUGUGACUUC	11
		806-828	gccttggtttaattgtgacttct	AAGUCACAAUUAAACCAAGGC	CUUGGUUUAAUUGUGACUUCU	11
		809-831	ttggtttaattgtgacttctaca	UAGAAGUCACAAUUAAACCAA	GGUUUAAUUGUGACUUCUACA	9
		817-839	attgtgacttctacagggatatt	UAUCCCUGUAGAAGUCACAAU	UGUGACUUCUACAGGGAUAUU	11
		818-840	ttgtgacttctacagggatatta	AUAUCCCUGUAGAAGUCACAA	GUGACUUCUACAGGGAUAUUA	10
		819-841	tgtgacttctacagggatattaa	AAUAUCCCUGUAGAAGUCACA	UGACUUCUACAGGGAUAUUAA	9
		820-842	gtgacttctacagggatattaat	UAAUAUCCCUGUAGAAGUCAC	GACUUCUACAGGGAUAUUAAU	10
		821-843	tgacttctacagggatattaata	UUAAUAUCCCUGUAGAAGUCA	ACUUCUACAGGGAUAUUAAUA	10
		822-844	gacttctacagggatattaatat	AUUAAUAUCCCUGUAGAAGUC	CUUCUACAGGGAUAUUAAUAU	8
		823-845	acttctacagggatattaatatt	UAUUAAUAUCCCUGUAGAAGU	UUCUACAGGGAUAUUAAUAUU	8
		825-847	ttctacagggatattaatattac	AAUAUUAAUAUCCCUGUAGAA	CUACAGGGAUAUUAAUAUUAC	10
		828-850	tacagggatattaatattacttc	AGUAAUAUUAAUAUCCCUGUA	CAGGGAUAUUAAUAUUACUUC	10
		830-852	cagggatattaatattacttcac	GAAGUAAUAUUAAUAUCCCUG	GGGAUAUUAAUAUUACUUCAC	8
		831-853	agggatattaatattacttcact	UGAAGUAAUAUUAAUAUCCCU	GGAUAUUAAUAUUACUUCACU	10
		837-859	attaatattacttcactactatg	UAGUAGUGAAGUAAUAUUAAU	UAAUAUUACUUCACUACUAUG	9
		844-866	ttacttcactactatgtgtttag	AAACACAUAGUAGUGAAGUAA	ACUUCACUACUAUGUGUUUAG	8
		845-867	tacttcactactatgtgtttagt	UAAACACAUAGUAGUGAAGUA	CUUCACUACUAUGUGUUUAGU	9
		848-870	ttcactactatgtgtttagtaca	UACUAAACACAUAGUAGUGAA	CACUACUAUGUGUUUAGUACA	10
		850-872	cactactatgtgtttagtacagc	UGUACUAAACACAUAGUAGUG	CUACUAUGUGUUUAGUACAGC	10
		859-881	gtgtttagtacagcgattggatt	UCCAAUCGCUGUACUAAACAC	GUUUAGUACAGCGAUUGGAUU	11
		862-884	tttagtacagcgattggattaac	UAAUCCAAUCGCUGUACUAAA	UAGUACAGCGAUUGGAUUAAC	6
		863-885	ttagtacagcgattggattaacc	UUAAUCCAAUCGCUGUACUAA	AGUACAGCGAUUGGAUUAACC	8
		875-897 selected	ttggattaacctccttcgtcatt	UGACGAAGGAGGUUAAUCCAA	GGAUUAACCUCCUUCGUCAUU	14
		876-898	tggattaacctccttcgtcattg	AUGACGAAGGAGGUUAAUCCA	GAUUAACCUCCUUCGUCAUUG	8
		882-904	aacctccttcgtcattgccatat	AUGGCAAUGACGAAGGAGGUU	CCUCCUUCGUCAUUGCCAUAU	12
		883-905	acctccttcgtcattgccatatt	UAUGGCAAUGACGAAGGAGGU	CUCCUUCGUCAUUGCCAUAUU	11
		885-907	ctccttcgtcattgccatattgg	AAUAUGGCAAUGACGAAGGAG	CCUUCGUCAUUGCCAUAUUGG	11
		889-911	ttcgtcattgccatattggttat	AACCAAUAUGGCAAUGACGAA	CGUCAUUGCCAUAUUGGUUAU	11
		890-912	tcgtcattgccatattggttatt	UAACCAAUAUGGCAAUGACGA	GUCAUUGCCAUAUUGGUUAUU	12
		891-913	cgtcattgccatattggttattc	AUAACCAAUAUGGCAAUGACG	UCAUUGCCAUAUUGGUUAUUC	9
		892-914	gtcattgccatattggttattca	AAUAACCAAUAUGGCAAUGAC	CAUUGCCAUAUUGGUUAUUCA	9
		894-916	cattgccatattggttattcagg	UGAAUAACCAAUAUGGCAAUG	UUGCCAUAUUGGUUAUUCAGG	11
		897-919	tgccatattggttattcaggtga	ACCUGAAUAACCAAUAUGGCA	CCAUAUUGGUUAUUCAGGUGA	11
		905-927	tggttattcaggtgatagcctat	AGGCUAUCACCUGAAUAACCA	GUUAUUCAGGUGAUAGCCUAU	11
		906-928	ggttattcaggtgatagcctata	UAGGCUAUCACCUGAAUAACC	UUAUUCAGGUGAUAGCCUAUA	8
		909-931	tattcaggtgatagcctatatcc	AUAUAGGCUAUCACCUGAAUA	UUCAGGUGAUAGCCUAUAUCC	9
		922-944	gcctatatcctcgctgtggttgg	AACCACAGCGAGGAUAUAGGC	CUAUAUCCUCGCUGUGGUUGG	8
		933-955	cgctgtggttggactgagtctct	AGACUCAGUCCAACCACAGCG	CUGUGGUUGGACUGAGUCUCU	10
		937-959	gtggttggactgagtctctgtat	ACAGAGACUCAGUCCAACCAC	GGUUGGACUGAGUCUCUGUAU	10
		938-960	tggttggactgagtctctgtatt	UACAGAGACUCAGUCCAACCA	GUUGGACUGAGUCUCUGUAUU	13
		952-974	ctctgtattgcggcgtgtatacc	UAUACACGCCGCAAUACAGAG	CUGUAUUGCGGCGUGUAUACC	7
		961-983	gcggcgtgtataccaatgcatgg	AUGCAUUGGUAUACACGCCGC	GGCGUGUAUACCAAUGCAUGG	10
		982-1004	ggccctcttctgatttcaggttt	ACCUGAAAUCAGAAGAGGGCC	CCCUCUUCUGAUUUCAGGUUU	12
		989-1011	ttctgatttcaggtttgagtatc	UACUCAAACCUGAAAUCAGAA	CUGAUUUCAGGUUUGAGUAUC	11
		1003-1025	ttgagtatcttagctctagcaca	UGCUAGAGCUAAGAUACUCAA	GAGUAUCUUAGCUCUAGCACA	11
		1005-1027	gagtatcttagctctagcacaat	UGUGCUAGAGCUAAGAUACUC	GUAUCUUAGCUCUAGCACAAU	11
		1006-1028	agtatcttagctctagcacaatt	UUGUGCUAGAGCUAAGAUACU	UAUCUUAGCUCUAGCACAAUU	11
		1007-1029	gtatcttagctctagcacaatta	AUUGUGCUAGAGCUAAGAUAC	AUCUUAGCUCUAGCACAAUUA	7
		1008-1030	tatcttagctctagcacaattac	AAUUGUGCUAGAGCUAAGAUA	UCUUAGCUCUAGCACAAUUAC	9
		1009-1031	atcttagctctagcacaattact	UAAUUGUGCUAGAGCUAAGAU	CUUAGCUCUAGCACAAUUACU	11
		1018-1040	ctagcacaattacttggactagt	UAGUCCAAGUAAUUGUGCUAG	AGCACAAUUACUUGGACUAGU	10
		1020-1042	agcacaattacttggactagttt	ACUAGUCCAAGUAAUUGUGCU	CACAAUUACUUGGACUAGUUU	11
		1021-1043	gcacaattacttggactagttta	AACUAGUCCAAGUAAUUGUGC	ACAAUUACUUGGACUAGUUUA	10
		1022-1044	cacaattacttggactagtttat	AAACUAGUCCAAGUAAUUGUG	CAAUUACUUGGACUAGUUUAU	11
		1025-1047	aattacttggactagtttatatg	UAUAAACUAGUCCAAGUAAUU	UUACUUGGACUAGUUUAUAUG	9
		1026-1048	attacttggactagtttatatga	AUAUAAACUAGUCCAAGUAAU	UACUUGGACUAGUUUAUAUGA	10
		1032-1054	tggactagtttatatgaaatttg	AAUUUCAUAUAAACUAGUCCA	GACUAGUUUAUAUGAAAUUUG	10
		1045-1067	atgaaatttgtggcttccaatca	AUUGGAAGCCACAAAUUUCAU	GAAAUUUGUGGCUUCCAAUCA	11
		1047-1069	gaaatttgtggcttccaatcaga	UGAUUGGAAGCCACAAAUUUC	AAUUUGUGGCUUCCAAUCAGA	7
		1056-1078	ggcttccaatcagaagactatac	AUAGUCUUCUGAUUGGAAGCC	CUUCCAAUCAGAAGACUAUAC	11
		1059-1081 selected	ttccaatcagaagactatacaac	UGUAUAGUCUUCUGAUUGGAA	CCAAUCAGAAGACUAUACAAC	13
		1060-1082	tccaatcagaagactatacaacc	UUGUAUAGUCUUCUGAUUGGA	CAAUCAGAAGACUAUACAACC	12
		1063-1085	aatcagaagactatacaacctcc	AGGUUGUAUAGUCUUCUGAUU	UCAGAAGACUAUACAACCUCC	10
		1071-1093	gactatacaacctcctaggaata	UUCCUAGGAGGUUGUAUAGUC	CUAUACAACCUCCUAGGAAUA	12
		1074-1096	tatacaacctcctaggaataact	UUAUUCCUAGGAGGUUGUAUA	UACAACCUCCUAGGAAUAACU	5
		1079-1101	aacctcctaggaataactgaagt	UUCAGUUAUUCCUAGGAGGUU	CCUCCUAGGAAUAACUGAAGU	11
		1083-1105	tcctaggaataactgaagtgaag	UCACUUCAGUUAUUCCUAGGA	CUAGGAAUAACUGAAGUGAAG	11
		1100-1122	gtgaagtgatggactccgatttg	AAUCGGAGUCCAUCACUUCAC	GAAGUGAUGGACUCCGAUUUG	10
		1101-1123	tgaagtgatggactccgatttgg	AAAUCGGAGUCCAUCACUUCA	AAGUGAUGGACUCCGAUUUGG	10
		1104-1126	agtgatggactccgatttggaga	UCCAAAUCGGAGUCCAUCACU	UGAUGGACUCCGAUUUGGAGA	9
		1111-1133	gactccgatttggagagtagtaa	ACUACUCUCCAAAUCGGAGUC	CUCCGAUUUGGAGAGUAGUAA	10
		1112-1134	actccgatttggagagtagtaag	UACUACUCUCCAAAUCGGAGU	UCCGAUUUGGAGAGUAGUAAG	9
		1113-1135	ctccgatttggagagtagtaaga	UUACUACUCUCCAAAUCGGAG	CCGAUUUGGAGAGUAGUAAGA	11
		1115-1137	ccgatttggagagtagtaagacg	UCUUACUACUCUCCAAAUCGG	GAUUUGGAGAGUAGUAAGACG	9
		1120-1142	ttggagagtagtaagacgtgaaa	UCACGUCUUACUACUCUCCAA	GGAGAGUAGUAAGACGUGAAA	12
		1121-1143	tggagagtagtaagacgtgaaag	UUCACGUCUUACUACUCUCCA	GAGAGUAGUAAGACGUGAAAG	11
		1122-1144	ggagagtagtaagacgtgaaagg	UUUCACGUCUUACUACUCUCC	AGAGUAGUAAGACGUGAAAGG	11
		1125-1147	gagtagtaagacgtgaaaggaat	UCCUUUCACGUCUUACUACUC	GUAGUAAGACGUGAAAGGAAU	10
		1128-1150	tagtaagacgtgaaaggaataca	UAUUCCUUUCACGUCUUACUA	GUAAGACGUGAAAGGAAUACA	11
		1132-1154	aagacgtgaaaggaatacacttg	AGUGUAUUCCUUUCACGUCUU	GACGUGAAAGGAAUACACUUG	11
		1133-1155	agacgtgaaaggaatacacttgt	AAGUGUAUUCCUUUCACGUCU	ACGUGAAAGGAAUACACUUGU	9
		1135-1157	acgtgaaaggaatacacttgtgt	ACAAGUGUAUUCCUUUCACGU	GUGAAAGGAAUACACUUGUGU	11
		1139-1161	gaaaggaatacacttgtgtttaa	AAACACAAGUGUAUUCCUUUC	AAGGAAUACACUUGUGUUUAA	11
		1140-1162	aaaggaatacacttgtgtttaag	UAAACACAAGUGUAUUCCUUU	AGGAAUACACUUGUGUUUAAG	8
		1141-1163	aaggaatacacttgtgtttaagc	UUAAACACAAGUGUAUUCCUU	GGAAUACACUUGUGUUUAAGC	12
		1144-1166	gaatacacttgtgtttaagcacc	UGCUUAAACACAAGUGUAUUC	AUACACUUGUGUUUAAGCACC	12
		1160-1182	aagcaccatggccttgatgattc	AUCAUCAAGGCCAUGGUGCUU	GCACCAUGGCCUUGAUGAUUC	8
		1161-1183	agcaccatggccttgatgattca	AAUCAUCAAGGCCAUGGUGCU	CACCAUGGCCUUGAUGAUUCA	7
		1168-1190	tggccttgatgattcactgttgg	AACAGUGAAUCAUCAAGGCCA	GCCUUGAUGAUUCACUGUUGG	11
		1179-1201	attcactgttggggagaagaaac	UUCUUCUCCCCAACAGUGAAU	UCACUGUUGGGGAGAAGAAAC	8
		1180-1202	ttcactgttggggagaagaaaca	UUUCUUCUCCCCAACAGUGAA	CACUGUUGGGGAGAAGAAACA	7
		1192-1214	gagaagaaacaagaaaagtaact	UUACUUUUCUUGUUUCUUCUC	GAAGAAACAAGAAAAGUAACU	12
		1202-1224	aagaaaagtaactggttgtcacc	UGACAACCAGUUACUUUUCUU	GAAAAGUAACUGGUUGUCACC	11
		1206-1228	aaagtaactggttgtcacctatg	UAGGUGACAACCAGUUACUUU	AGUAACUGGUUGUCACCUAUG	10
		1207-1229	aagtaactggttgtcacctatga	AUAGGUGACAACCAGUUACUU	GUAACUGGUUGUCACCUAUGA	11
		1209-1231	gtaactggttgtcacctatgaga	UCAUAGGUGACAACCAGUUAC	AACUGGUUGUCACCUAUGAGA	10
		1211-1233	aactggttgtcacctatgagacc	UCUCAUAGGUGACAACCAGUU	CUGGUUGUCACCUAUGAGACC	11
		1222-1244	acctatgagacccttacgtgatt	UCACGUAAGGGUCUCAUAGGU	CUAUGAGACCCUUACGUGAUU	10
		1228-1250	gagacccttacgtgattgttagt	UAACAAUCACGUAAGGGUCUC	GACCCUUACGUGAUUGUUAGU	12
		1230-1252	gacccttacgtgattgttagtta	ACUAACAAUCACGUAAGGGUC	CCCUUACGUGAUUGUUAGUUA	10
		1231-1253	acccttacgtgattgttagttaa	AACUAACAAUCACGUAAGGGU	CCUUACGUGAUUGUUAGUUAA	12
		1233-1255	ccttacgtgattgttagttaagt	UUAACUAACAAUCACGUAAGG	UUACGUGAUUGUUAGUUAAGU	12
		1235-1257	ttacgtgattgttagttaagttt	ACUUAACUAACAAUCACGUAA	ACGUGAUUGUUAGUUAAGUUU	10
		1236-1258	tacgtgattgttagttaagtttt	AACUUAACUAACAAUCACGUA	CGUGAUUGUUAGUUAAGUUUU	13
		1237-1259	acgtgattgttagttaagttttt	AAACUUAACUAACAAUCACGU	GUGAUUGUUAGUUAAGUUUUU	12
		1239-1261	gtgattgttagttaagtttttat	AAAAACUUAACUAACAAUCAC	GAUUGUUAGUUAAGUUUUUAU	11
		1240-1262	tgattgttagttaagtttttatt	UAAAAACUUAACUAACAAUCA	AUUGUUAGUUAAGUUUUUAUU	11
		1245-1267	gttagttaagtttttattcaaag	UUGAAUAAAAACUUAACUAAC	UAGUUAAGUUUUUAUUCAAAG	10
		1261-1283	ttcaaagcagctgtaatttagtt	CUAAAUUACAGCUGCUUUGAA	CAAAGCAGCUGUAAUUUAGUU	8
		1265-1287	aagcagctgtaatttagttaata	UUAACUAAAUUACAGCUGCUU	GCAGCUGUAAUUUAGUUAAUA	12
		1268-1290	cagctgtaatttagttaataaaa	UUAUUAACUAAAUUACAGCUG	GCUGUAAUUUAGUUAAUAAAA	12
		1269-1291	agctgtaatttagttaataaaat	UUUAUUAACUAAAUUACAGCU	CUGUAAUUUAGUUAAUAAAAU	10
		1283-1305	taataaaataattatgatctatg	UAGAUCAUAAUUAUUUUAUUA	AUAAAAUAAUUAUGAUCUAUG	9
		1286-1308	taaaataattatgatctatgttg	ACAUAGAUCAUAAUUAUUUUA	AAAUAAUUAUGAUCUAUGUUG	8
		1301-1323	ctatgttgtttgcccaattgaga	UCAAUUGGGCAAACAACAUAG	AUGUUGUUUGCCCAAUUGAGA	9
		1303-1325	atgttgtttgcccaattgagatc	UCUCAAUUGGGCAAACAACAU	GUUGUUUGCCCAAUUGAGAUC	9
		1310-1332	ttgcccaattgagatccagtttt	AACUGGAUCUCAAUUGGGCAA	GCCCAAUUGAGAUCCAGUUUU	12
		1311-1333	tgcccaattgagatccagttttt	AAACUGGAUCUCAAUUGGGCA	CCCAAUUGAGAUCCAGUUUUU	11
		1312-1334	gcccaattgagatccagtttttt	AAAACUGGAUCUCAAUUGGGC	CCAAUUGAGAUCCAGUUUUUU	12
		1313-1335	cccaattgagatccagttttttg	AAAAACUGGAUCUCAAUUGGG	CAAUUGAGAUCCAGUUUUUUG	12
		1350-1372	caattaggggcaatagtagaatg	UUCUACUAUUGCCCCUAAUUG	AUUAGGGGCAAUAGUAGAAUG	7
		1355-1377	aggggcaatagtagaatggacaa	GUCCAUUCUACUAUUGCCCCU	GGGCAAUAGUAGAAUGGACAA	9
		1356-1378	ggggcaatagtagaatggacaat	UGUCCAUUCUACUAUUGCCCC	GGCAAUAGUAGAAUGGACAAU	12
		1357-1379	gggcaatagtagaatggacaatt	UUGUCCAUUCUACUAUUGCCC	GCAAUAGUAGAAUGGACAAUU	12
		1358-1380	ggcaatagtagaatggacaattt	AUUGUCCAUUCUACUAUUGCC	CAAUAGUAGAAUGGACAAUUU	10
		1360-1382	caatagtagaatggacaatttcc	AAAUUGUCCAUUCUACUAUUG	AUAGUAGAAUGGACAAUUUCC	9
		1363-1385	tagtagaatggacaatttccaag	UGGAAAUUGUCCAUUCUACUA	GUAGAAUGGACAAUUUCCAAG	13
		1366-1388	tagaatggacaatttccaagaat	UCUUGGAAAUUGUCCAUUCUA	GAAUGGACAAUUUCCAAGAAU	12
		1367-1389	agaatggacaatttccaagaatg	UUCUUGGAAAUUGUCCAUUCU	AAUGGACAAUUUCCAAGAAUG	10
		1370-1392	atggacaatttccaagaatgatg	UCAUUCUUGGAAAUUGUCCAU	GGACAAUUUCCAAGAAUGAUG	11
		1371-1393	tggacaatttccaagaatgatgc	AUCAUUCUUGGAAAUUGUCCA	GACAAUUUCCAAGAAUGAUGC	9
		1379-1401	ttccaagaatgatgcctttcagg	UGAAAGGCAUCAUUCUUGGAA	CCAAGAAUGAUGCCUUUCAGG	12
		1414-1436	tggcctctaggtaaccagtttaa	AAACUGGUUACCUAGAGGCCA	GCCUCUAGGUAACCAGUUUAA	12
		1416-1438	gcctctaggtaaccagtttaaat	UUAAACUGGUUACCUAGAGGC	CUCUAGGUAACCAGUUUAAAU	12
		1418-1440	ctctaggtaaccagtttaaattg	AUUUAAACUGGUUACCUAGAG	CUAGGUAACCAGUUUAAAUUG	12
		1422-1444	aggtaaccagtttaaattggttc	ACCAAUUUAAACUGGUUACCU	GUAACCAGUUUAAAUUGGUUC	11
		1437-1459	attggttcagggtgataactact	UAGUUAUCACCCUGAACCAAU	UGGUUCAGGGUGAUAACUACU	8
		1438-1460	ttggttcagggtgataactactt	GUAGUUAUCACCCUGAACCAA	GGUUCAGGGUGAUAACUACUU	8
		1439-1461	tggttcagggtgataactactta	AGUAGUUAUCACCCUGAACCA	GUUCAGGGUGAUAACUACUUA	8
		1444-1466	cagggtgataactacttagcact	UGCUAAGUAGUUAUCACCCUG	GGGUGAUAACUACUUAGCACU	11
		1446-1468	gggtgataactacttagcactgc	AGUGCUAAGUAGUUAUCACCC	GUGAUAACUACUUAGCACUGC	11
		1468-1490	ccctggtgattacccagagatat	AUCUCUGGGUAAUCACCAGGG	CUGGUGAUUACCCAGAGAUAU	11
		1469-1491	cctggtgattacccagagatatc	UAUCUCUGGGUAAUCACCAGG	UGGUGAUUACCCAGAGAUAUC	9
		1470-1492	ctggtgattacccagagatatct	AUAUCUCUGGGUAAUCACCAG	GGUGAUUACCCAGAGAUAUCU	8
		1473-1495	gtgattacccagagatatctatg	UAGAUAUCUCUGGGUAAUCAC	GAUUACCCAGAGAUAUCUAUG	9
		1478-1500	tacccagagatatctatgaaaac	UUUCAUAGAUAUCUCUGGGUA	CCCAGAGAUAUCUAUGAAAAC	11
		1479-1501 selected	acccagagatatctatgaaaacc	UUUUCAUAGAUAUCUCUGGGU	CCAGAGAUAUCUAUGAAAACC	13
		1480-1502	cccagagatatctatgaaaacca	GUUUUCAUAGAUAUCUCUGGG	CAGAGAUAUCUAUGAAAACCA	7
		1482-1504	cagagatatctatgaaaaccagt	UGGUUUUCAUAGAUAUCUCUG	GAGAUAUCUAUGAAAACCAGU	10
		1484-1506	gagatatctatgaaaaccagtgg	ACUGGUUUUCAUAGAUAUCUC	GAUAUCUAUGAAAACCAGUGG	9
		1495-1517	gaaaaccagtggcttccatcaaa	UGAUGGAAGCCACUGGUUUUC	AAACCAGUGGCUUCCAUCAAA	9
		1496-1518	aaaaccagtggcttccatcaaac	UUGAUGGAAGCCACUGGUUUU	AACCAGUGGCUUCCAUCAAAC	7
		1508-1530	ttccatcaaacctttgccaactc	GUUGGCAAAGGUUUGAUGGAA	CCAUCAAACCUUUGCCAACUC	7
		1511-1533	catcaaacctttgccaactcagg	UGAGUUGGCAAAGGUUUGAUG	UCAAACCUUUGCCAACUCAGG	11
		1541-1563	cagctttgggcagttatggcagt	UGCCAUAACUGCCCAAAGCUG	GCUUUGGGCAGUUAUGGCAGU	9
		1549-1571	ggcagttatggcagtatggcatt	UGCCAUACUGCCAUAACUGCC	CAGUUAUGGCAGUAUGGCAUU	11
		1551-1573	cagttatggcagtatggcattag	AAUGCCAUACUGCCAUAACUG	GUUAUGGCAGUAUGGCAUUAG	7
		1552-1574	agttatggcagtatggcattagc	UAAUGCCAUACUGCCAUAACU	UUAUGGCAGUAUGGCAUUAGC	9
		1557-1579	tggcagtatggcattagctgaga	UCAGCUAAUGCCAUACUGCCA	GCAGUAUGGCAUUAGCUGAGA	11
		1564-1586	atggcattagctgagaggtgtct	ACACCUCUCAGCUAAUGCCAU	GGCAUUAGCUGAGAGGUGUCU	10
		1575-1597	tgagaggtgtctgccacttctgg	AGAAGUGGCAGACACCUCUCA	AGAGGUGUCUGCCACUUCUGG	10
		1586-1608	tgccacttctgggtcaatggaat	UCCAUUGACCCAGAAGUGGCA	CCACUUCUGGGUCAAUGGAAU	9
		1587-1609	gccacttctgggtcaatggaata	UUCCAUUGACCCAGAAGUGGC	CACUUCUGGGUCAAUGGAAUA	8
		1594-1616	ctgggtcaatggaataataaatt	UUUAUUAUUCCAUUGACCCAG	GGGUCAAUGGAAUAAUAAAUU	11
		1602-1624	atggaataataaattaagtacag	GUACUUAAUUUAUUAUUCCAU	GGAAUAAUAAAUUAAGUACAG	7
		1603-1625	tggaataataaattaagtacagg	UGUACUUAAUUUAUUAUUCCA	GAAUAAUAAAUUAAGUACAGG	10
		1613-1635	aattaagtacaggcaggaatttg	AAUUCCUGCCUGUACUUAAUU	UUAAGUACAGGCAGGAAUUUG	9
		1614-1636	attaagtacaggcaggaatttgg	AAAUUCCUGCCUGUACUUAAU	UAAGUACAGGCAGGAAUUUGG	6
		1638-1660	tgggagcatcttgtatgatctcc	AGAUCAUACAAGAUGCUCCCA	GGAGCAUCUUGUAUGAUCUCC	12
		1646-1668	tcttgtatgatctccgtatgatg	UCAUACGGAGAUCAUACAAGA	UUGUAUGAUCUCCGUAUGAUG	8
		1651-1673	tatgatctccgtatgatgtgata	UCACAUCAUACGGAGAUCAUA	UGAUCUCCGUAUGAUGUGAUA	9
		1652-1674	atgatctccgtatgatgtgatat	AUCACAUCAUACGGAGAUCAU	GAUCUCCGUAUGAUGUGAUAU	11
		1655-1677	atctccgtatgatgtgatattga	AAUAUCACAUCAUACGGAGAU	CUCCGUAUGAUGUGAUAUUGA	11
		1657-1679	ctccgtatgatgtgatattgatg	UCAAUAUCACAUCAUACGGAG	CCGUAUGAUGUGAUAUUGAUG	11
		1658-1680	tccgtatgatgtgatattgatgg	AUCAAUAUCACAUCAUACGGA	CGUAUGAUGUGAUAUUGAUGG	11
		1663-1685	atgatgtgatattgatggagata	UCUCCAUCAAUAUCACAUCAU	GAUGUGAUAUUGAUGGAGAUA	11
		1667-1689	tgtgatattgatggagatagtgg	ACUAUCUCCAUCAAUAUCACA	UGAUAUUGAUGGAGAUAGUGG	9
		1677-1699	atggagatagtggtcctcattct	AAUGAGGACCACUAUCUCCAU	GGAGAUAGUGGUCCUCAUUCU	10
		1678-1700	tggagatagtggtcctcattctt	GAAUGAGGACCACUAUCUCCA	GAGAUAGUGGUCCUCAUUCUU	9
		1679-1701	ggagatagtggtcctcattcttg	AGAAUGAGGACCACUAUCUCC	AGAUAGUGGUCCUCAUUCUUG	8
		1680-1702	gagatagtggtcctcattcttgg	AAGAAUGAGGACCACUAUCUC	GAUAGUGGUCCUCAUUCUUGG	8
		1711-1733	attcccacattcccccttcaaca	UUGAAGGGGGAAUGUGGGAAU	UCCCACAUUCCCCCUUCAACA	9
		1712-1734	ttcccacattcccccttcaacaa	GUUGAAGGGGGAAUGUGGGAA	CCCACAUUCCCCCUUCAACAA	9
		1713-1735	tcccacattcccccttcaacaaa	UGUUGAAGGGGGAAUGUGGGA	CCACAUUCCCCCUUCAACAAA	11
		1714-1736	cccacattcccccttcaacaaac	UUGUUGAAGGGGGAAUGUGGG	CACAUUCCCCCUUCAACAAAC	8
		1715-1737	ccacattcccccttcaacaaaca	UUUGUUGAAGGGGGAAUGUGG	ACAUUCCCCCUUCAACAAACA	8
		1721-1743	tcccccttcaacaaacagtgtaa	ACACUGUUUGUUGAAGGGGGA	CCCCUUCAACAAACAGUGUAA	11
		1722-1744	cccccttcaacaaacagtgtaac	UACACUGUUUGUUGAAGGGGG	CCCUUCAACAAACAGUGUAAC	11
		1723-1745	ccccttcaacaaacagtgtaaca	UUACACUGUUUGUUGAAGGGG	CCUUCAACAAACAGUGUAACA	11
		1738-1760	gtgtaacaggtccttcccagatt	UCUGGGAAGGACCUGUUACAC	GUAACAGGUCCUUCCCAGAUU	10
		1740-1762	gtaacaggtccttcccagattta	AAUCUGGGAAGGACCUGUUAC	AACAGGUCCUUCCCAGAUUUA	10
		1747-1769	gtccttcccagatttagggtact	UACCCUAAAUCUGGGAAGGAC	CCUUCCCAGAUUUAGGGUACU	11
		1751-1773	ttcccagatttagggtactttta	AAAGUACCCUAAAUCUGGGAA	CCCAGAUUUAGGGUACUUUUA	11
		1752-1774	tcccagatttagggtacttttat	AAAAGUACCCUAAAUCUGGGA	CCAGAUUUAGGGUACUUUUAU	11
		1753-1775	cccagatttagggtacttttatt	UAAAAGUACCCUAAAUCUGGG	CAGAUUUAGGGUACUUUUAUU	12
		1754-1776	ccagatttagggtacttttattg	AUAAAAGUACCCUAAAUCUGG	AGAUUUAGGGUACUUUUAUUG	10
		1755-1777	cagatttagggtacttttattga	AAUAAAAGUACCCUAAAUCUG	GAUUUAGGGUACUUUUAUUGA	11
		1758-1780	atttagggtacttttattgatgg	AUCAAUAAAAGUACCCUAAAU	UUAGGGUACUUUUAUUGAUGG	9
		1761-1783	tagggtacttttattgatggata	UCCAUCAAUAAAAGUACCCUA	GGGUACUUUUAUUGAUGGAUA	10
		1762-1784	agggtacttttattgatggatat	AUCCAUCAAUAAAAGUACCCU	GGUACUUUUAUUGAUGGAUAU	9
		1763-1785	gggtacttttattgatggatatg	UAUCCAUCAAUAAAAGUACCC	GUACUUUUAUUGAUGGAUAUG	12
		1766-1788	tacttttattgatggatatgttt	ACAUAUCCAUCAAUAAAAGUA	CUUUUAUUGAUGGAUAUGUUU	9
		1774-1796	ttgatggatatgttttcctttta	AAAGGAAAACAUAUCCAUCAA	GAUGGAUAUGUUUUCCUUUUA	10
		1776-1798	gatggatatgttttccttttatt	UAAAAGGAAAACAUAUCCAUC	UGGAUAUGUUUUCCUUUUAUU	9
		1777-1799	atggatatgttttccttttattc	AUAAAAGGAAAACAUAUCCAU	GGAUAUGUUUUCCUUUUAUUC	11
		1778-1800	tggatatgttttccttttattca	AAUAAAAGGAAAACAUAUCCA	GAUAUGUUUUCCUUUUAUUCA	11
		1784-1806	tgttttccttttattcacataac	UAUGUGAAUAAAAGGAAAACA	UUUUCCUUUUAUUCACAUAAC	9
		1794-1816	ttattcacataaccccttgaaac	UUCAAGGGGUUAUGUGAAUAA	AUUCACAUAACCCCUUGAAAC	10
		1795-1817	tattcacataaccccttgaaacc	UUUCAAGGGGUUAUGUGAAUA	UUCACAUAACCCCUUGAAACC	10
		1799-1821	cacataaccccttgaaaccctgt	AGGGUUUCAAGGGGUUAUGUG	CAUAACCCCUUGAAACCCUGU	9
		1804-1826	aaccccttgaaaccctgtcttgt	AAGACAGGGUUUCAAGGGGUU	CCCCUUGAAACCCUGUCUUGU	12
		1806-1828	ccccttgaaaccctgtcttgtcc	ACAAGACAGGGUUUCAAGGGG	CCUUGAAACCCUGUCUUGUCC	10
		1815-1837	accctgtcttgtcctcctgttac	AACAGGAGGACAAGACAGGGU	CCUGUCUUGUCCUCCUGUUAC	11
		1816-1838	ccctgtcttgtcctcctgttact	UAACAGGAGGACAAGACAGGG	CUGUCUUGUCCUCCUGUUACU	10
		1825-1847	gtcctcctgttacttgcttctgc	AGAAGCAAGUAACAGGAGGAC	CCUCCUGUUACUUGCUUCUGC	11
		1828-1850	ctcctgttacttgcttctgctgt	AGCAGAAGCAAGUAACAGGAG	CCUGUUACUUGCUUCUGCUGU	12
		1831-1853	ctgttacttgcttctgctgtaca	UACAGCAGAAGCAAGUAACAG	GUUACUUGCUUCUGCUGUACA	11
		1834-1856	ttacttgcttctgctgtacaaga	UUGUACAGCAGAAGCAAGUAA	ACUUGCUUCUGCUGUACAAGA	10
		1839-1861	tgcttctgctgtacaagatgtag	ACAUCUUGUACAGCAGAAGCA	CUUCUGCUGUACAAGAUGUAG	11
		1840-1862	gcttctgctgtacaagatgtagc	UACAUCUUGUACAGCAGAAGC	UUCUGCUGUACAAGAUGUAGC	10
		1849-1871	gtacaagatgtagcaccttttct	AAAAGGUGCUACAUCUUGUAC	ACAAGAUGUAGCACCUUUUCU	10
		1860-1882	agcaccttttctcctctttgaac	UCAAAGAGGAGAAAAGGUGCU	CACCUUUUCUCCUCUUUGAAC	11
		1870-1892	ctcctctttgaacatggtctagt	UAGACCAUGUUCAAAGAGGAG	CCUCUUUGAACAUGGUCUAGU	11
		1876-1898	tttgaacatggtctagtgacacg	UGUCACUAGACCAUGUUCAAA	UGAACAUGGUCUAGUGACACG	11
		1893-1915	gacacggtagcaccagttgcagg	UGCAACUGGUGCUACCGUGUC	CACGGUAGCACCAGUUGCAGG	11
		1900-1922	tagcaccagttgcaggaaggagc	UCCUUCCUGCAACUGGUGCUA	GCACCAGUUGCAGGAAGGAGC	10
		1909-1931	ttgcaggaaggagccagacttgt	AAGUCUGGCUCCUUCCUGCAA	GCAGGAAGGAGCCAGACUUGU	11
		1912-1934	caggaaggagccagacttgttct	AACAAGUCUGGCUCCUUCCUG	GGAAGGAGCCAGACUUGUUCU	8
		1923-1945	cagacttgttctcagagcactgt	AGUGCUCUGAGAACAAGUCUG	GACUUGUUCUCAGAGCACUGU	10
		1928-1950	ttgttctcagagcactgtgttca	AACACAGUGCUCUGAGAACAA	GUUCUCAGAGCACUGUGUUCA	9
		1934-1956	tcagagcactgtgttcacacttt	AGUGUGAACACAGUGCUCUGA	AGAGCACUGUGUUCACACUUU	11
		1937-1959	gagcactgtgttcacacttttca	AAAAGUGUGAACACAGUGCUC	GCACUGUGUUCACACUUUUCA	11
		1939-1961	gcactgtgttcacacttttcagc	UGAAAAGUGUGAACACAGUGC	ACUGUGUUCACACUUUUCAGC	11
		1942-1964	ctgtgttcacacttttcagcaaa	UGCUGAAAAGUGUGAACACAG	GUGUUCACACUUUUCAGCAAA	12
		1951-1973	cacttttcagcaaaaatagctat	AGCUAUUUUUGCUGAAAAGUG	CUUUUCAGCAAAAAUAGCUAU	11
		1956-1978	ttcagcaaaaatagctatggttg	ACCAUAGCUAUUUUUGCUGAA	CAGCAAAAAUAGCUAUGGUUG	12
		1957-1979	tcagcaaaaatagctatggttgt	AACCAUAGCUAUUUUUGCUGA	AGCAAAAAUAGCUAUGGUUGU	10
		1959-1981	agcaaaaatagctatggttgtaa	ACAACCAUAGCUAUUUUUGCU	CAAAAAUAGCUAUGGUUGUAA	11
		1960-1982	gcaaaaatagctatggttgtaac	UACAACCAUAGCUAUUUUUGC	AAAAAUAGCUAUGGUUGUAAC	9
		1965-1987	aatagctatggttgtaacatatg	UAUGUUACAACCAUAGCUAUU	UAGCUAUGGUUGUAACAUAUG	9
		1966-1988	atagctatggttgtaacatatgt	AUAUGUUACAACCAUAGCUAU	AGCUAUGGUUGUAACAUAUGU	9
		1968-1990	agctatggttgtaacatatgtat	ACAUAUGUUACAACCAUAGCU	CUAUGGUUGUAACAUAUGUAU	10
		1976-1998	ttgtaacatatgtattcccttcc	AAGGGAAUACAUAUGUUACAA	GUAACAUAUGUAUUCCCUUCC	9
		1985-2007	atgtattcccttcctctgatttg	AAUCAGAGGAAGGGAAUACAU	GUAUUCCCUUCCUCUGAUUUG	9
		1995-2017	ttcctctgatttgaaggcaaaaa	UUUGCCUUCAAAUCAGAGGAA	CCUCUGAUUUGAAGGCAAAAA	12
		1996-2018	tcctctgatttgaaggcaaaaat	UUUUGCCUUCAAAUCAGAGGA	CUCUGAUUUGAAGGCAAAAAU	9
		1998-2020	ctctgatttgaaggcaaaaatct	AUUUUUGCCUUCAAAUCAGAG	CUGAUUUGAAGGCAAAAAUCU	12
		2000-2022	ctgatttgaaggcaaaaatctac	AGAUUUUUGCCUUCAAAUCAG	GAUUUGAAGGCAAAAAUCUAC	9
		2005-2027	ttgaaggcaaaaatctacagtgt	ACUGUAGAUUUUUGCCUUCAA	GAAGGCAAAAAUCUACAGUGU	12
		2007-2029	gaaggcaaaaatctacagtgttt	ACACUGUAGAUUUUUGCCUUC	AGGCAAAAAUCUACAGUGUUU	11
		2008-2030	aaggcaaaaatctacagtgtttc	AACACUGUAGAUUUUUGCCUU	GGCAAAAAUCUACAGUGUUUC	10
		2009-2031	aggcaaaaatctacagtgtttct	AAACACUGUAGAUUUUUGCCU	GCAAAAAUCUACAGUGUUUCU	11
		2020-2042	tacagtgtttcttcacttctttt	AAGAAGUGAAGAAACACUGUA	CAGUGUUUCUUCACUUCUUUU	12
		2022-2044	cagtgtttcttcacttcttttct	AAAAGAAGUGAAGAAACACUG	GUGUUUCUUCACUUCUUUUCU	12
		2040-2062	tttctgatctggggcatgaaaaa	UUUCAUGCCCCAGAUCAGAAA	UCUGAUCUGGGGCAUGAAAAA	8
		2041-2063	ttctgatctggggcatgaaaaaa	UUUUCAUGCCCCAGAUCAGAA	CUGAUCUGGGGCAUGAAAAAA	10
		2042-2064	tctgatctggggcatgaaaaaag	UUUUUCAUGCCCCAGAUCAGA	UGAUCUGGGGCAUGAAAAAAG	8
		2051-2073	gggcatgaaaaaagcaagattga	AAUCUUGCUUUUUUCAUGCCC	GCAUGAAAAAAGCAAGAUUGA	11
		2057-2079	gaaaaaagcaagattgaaatttg	AAUUUCAAUCUUGCUUUUUUC	AAAAAGCAAGAUUGAAAUUUG	9
		2060-2082	aaaagcaagattgaaatttgaac	UCAAAUUUCAAUCUUGCUUUU	AAGCAAGAUUGAAAUUUGAAC	10
		2062-2084	aagcaagattgaaatttgaacta	GUUCAAAUUUCAAUCUUGCUU	GCAAGAUUGAAAUUUGAACUA	9
		2063-2085	agcaagattgaaatttgaactat	AGUUCAAAUUUCAAUCUUGCU	CAAGAUUGAAAUUUGAACUAU	11
		2067-2089	agattgaaatttgaactatgagt	UCAUAGUUCAAAUUUCAAUCU	AUUGAAAUUUGAACUAUGAGU	9
		2089-2111	tctcctgcatggcaacaaaatgt	AUUUUGUUGCCAUGCAGGAGA	UCCUGCAUGGCAACAAAAUGU	7
		2091-2113	tcctgcatggcaacaaaatgtgt	ACAUUUUGUUGCCAUGCAGGA	CUGCAUGGCAACAAAAUGUGU	12
		2097-2119	atggcaacaaaatgtgtgtcacc	UGACACACAUUUUGUUGCCAU	GGCAACAAAAUGUGUGUCACC	11
		2135-2157	cagcccttgaatggggatttatt	UAAAUCCCCAUUCAAGGGCUG	GCCCUUGAAUGGGGAUUUAUU	11
		2138-2160	cccttgaatggggatttattact	UAAUAAAUCCCCAUUCAAGGG	CUUGAAUGGGGAUUUAUUACU	9
		2145-2167	atggggatttattactgttgtat	ACAACAGUAAUAAAUCCCCAU	GGGGAUUUAUUACUGUUGUAU	11
		2146-2168	tggggatttattactgttgtatc	UACAACAGUAAUAAAUCCCCA	GGGAUUUAUUACUGUUGUAUC	10
		2147-2169	ggggatttattactgttgtatct	AUACAACAGUAAUAAAUCCCC	GGAUUUAUUACUGUUGUAUCU	10
		2151-2173	atttattactgttgtatctatgt	AUAGAUACAACAGUAAUAAAU	UUAUUACUGUUGUAUCUAUGU	9
		2154-2176	tattactgttgtatctatgttgc	AACAUAGAUACAACAGUAAUA	UUACUGUUGUAUCUAUGUUGC	9
		2162-2184	ttgtatctatgttgcatgataaa	UAUCAUGCAACAUAGAUACAA	GUAUCUAUGUUGCAUGAUAAA	11
		2163-2185	tgtatctatgttgcatgataaac	UUAUCAUGCAACAUAGAUACA	UAUCUAUGUUGCAUGAUAAAC	10
		2164-2186	gtatctatgttgcatgataaaca	UUUAUCAUGCAACAUAGAUAC	AUCUAUGUUGCAUGAUAAACA	8
		2166-2188	atctatgttgcatgataaacatt	UGUUUAUCAUGCAACAUAGAU	CUAUGUUGCAUGAUAAACAUU	13
		2173-2195 selected	ttgcatgataaacattcatcacc	UGAUGAAUGUUUAUCAUGCAA	GCAUGAUAAACAUUCAUCACC	11
		2177-2199	atgataaacattcatcaccttcc	AAGGUGAUGAAUGUUUAUCAU	GAUAAACAUUCAUCACCUUCC	9
		2186-2208	attcatcaccttcctcctgtagt	UACAGGAGGAAGGUGAUGAAU	UCAUCACCUUCCUCCUGUAGU	11
		2226-2248	ttcccctatgattgaaaagtaaa	UACUUUUCAAUCAUAGGGGAA	CCCCUAUGAUUGAAAAGUAAA	13
		2227-2249	tcccctatgattgaaaagtaaac	UUACUUUUCAAUCAUAGGGGA	CCCUAUGAUUGAAAAGUAAAC	12
		2228-2250	cccctatgattgaaaagtaaaca	UUUACUUUUCAAUCAUAGGGG	CCUAUGAUUGAAAAGUAAACA	11
		2233-2255	atgattgaaaagtaaacaaaacc	UUUUGUUUACUUUUCAAUCAU	GAUUGAAAAGUAAACAAAACC	10
		2241-2263	aaagtaaacaaaacccacatttc	AAUGUGGGUUUUGUUUACUUU	AGUAAACAAAACCCACAUUUC	9
		2242-2264	aagtaaacaaaacccacatttcc	AAAUGUGGGUUUUGUUUACUU	GUAAACAAAACCCACAUUUCC	10
		2255-2277	ccacatttcctatcctggttaga	UAACCAGGAUAGGAAAUGUGG	ACAUUUCCUAUCCUGGUUAGA	12
		2261-2283	ttcctatcctggttagaagaaaa	UUCUUCUAACCAGGAUAGGAA	CCUAUCCUGGUUAGAAGAAAA	9
		2262-2284	tcctatcctggttagaagaaaat	UUUCUUCUAACCAGGAUAGGA	CUAUCCUGGUUAGAAGAAAAU	11
		2263-2285	cctatcctggttagaagaaaatt	UUUUCUUCUAACCAGGAUAGG	UAUCCUGGUUAGAAGAAAAUU	12
		2266-2288	atcctggttagaagaaaattaat	UAAUUUUCUUCUAACCAGGAU	CCUGGUUAGAAGAAAAUUAAU	11
		2267-2289	tcctggttagaagaaaattaatg	UUAAUUUUCUUCUAACCAGGA	CUGGUUAGAAGAAAAUUAAUG	11
		2268-2290	cctggttagaagaaaattaatgt	AUUAAUUUUCUUCUAACCAGG	UGGUUAGAAGAAAAUUAAUGU	9
		2270-2292	tggttagaagaaaattaatgttc	ACAUUAAUUUUCUUCUAACCA	GUUAGAAGAAAAUUAAUGUUC	12
		2277-2299	aagaaaattaatgttctgacagt	UGUCAGAACAUUAAUUUUCUU	GAAAAUUAAUGUUCUGACAGU	11
		2296-2318	cagttgtgatcgcctggagtact	UACUCCAGGCGAUCACAACUG	GUUGUGAUCGCCUGGAGUACU	8
		2299-2321	ttgtgatcgcctggagtactttt	AAGUACUCCAGGCGAUCACAA	GUGAUCGCCUGGAGUACUUUU	10
		2307-2329	gcctggagtacttttagactttt	AAGUCUAAAAGUACUCCAGGC	CUGGAGUACUUUUAGACUUUU	12
		2309-2331	ctggagtacttttagacttttag	AAAAGUCUAAAAGUACUCCAG	GGAGUACUUUUAGACUUUUAG	10
		2310-2332	tggagtacttttagacttttagc	UAAAAGUCUAAAAGUACUCCA	GAGUACUUUUAGACUUUUAGC	11
		2315-2337	tacttttagacttttagcattcg	AAUGCUAAAAGUCUAAAAGUA	CUUUUAGACUUUUAGCAUUCG	10
		2321-2343	tagacttttagcattcgtttttt	AAAACGAAUGCUAAAAGUCUA	GACUUUUAGCAUUCGUUUUUU	10
		2324-2346	acttttagcattcgttttttacc	UAAAAAACGAAUGCUAAAAGU	UUUUAGCAUUCGUUUUUUACC	11
		2329-2351	tagcattcgttttttacctgttt	ACAGGUAAAAAACGAAUGCUA	GCAUUCGUUUUUUACCUGUUU	12
		2344-2366	acctgtttgtggatgtgtgtttg	AACACACAUCCACAAACAGGU	CUGUUUGUGGAUGUGUGUUUG	10
		2363-2385	tttgtatgtgcatacgtatgaga	UCAUACGUAUGCACAUACAAA	UGUAUGUGCAUACGUAUGAGA	9
		2367-2389	tatgtgcatacgtatgagatagg	UAUCUCAUACGUAUGCACAUA	UGUGCAUACGUAUGAGAUAGG	8
		2371-2393	tgcatacgtatgagataggcaca	UGCCUAUCUCAUACGUAUGCA	CAUACGUAUGAGAUAGGCACA	10
		2380-2402	atgagataggcacatgcatcttc	AGAUGCAUGUGCCUAUCUCAU	GAGAUAGGCACAUGCAUCUUC	8
		2386-2408	taggcacatgcatcttctgtatg	UACAGAAGAUGCAUGUGCCUA	GGCACAUGCAUCUUCUGUAUG	12
		2387-2409	aggcacatgcatcttctgtatgg	AUACAGAAGAUGCAUGUGCCU	GCACAUGCAUCUUCUGUAUGG	11
		2394-2416	tgcatcttctgtatggacaaagg	UUUGUCCAUACAGAAGAUGCA	CAUCUUCUGUAUGGACAAAGG	10
		2409-2431	gacaaaggtggggtacctacagg	UGUAGGUACCCCACCUUUGUC	CAAAGGUGGGGUACCUACAGG	9
		2422-2444	tacctacaggagagcaaaggtta	ACCUUUGCUCUCCUGUAGGUA	CCUACAGGAGAGCAAAGGUUA	10
		2425-2447	ctacaggagagcaaaggttaatt	UUAACCUUUGCUCUCCUGUAG	ACAGGAGAGCAAAGGUUAAUU	11
		2426-2448	tacaggagagcaaaggttaattt	AUUAACCUUUGCUCUCCUGUA	CAGGAGAGCAAAGGUUAAUUU	11
		2431-2453	gagagcaaaggttaattttgtgc	ACAAAAUUAACCUUUGCUCUC	GAGCAAAGGUUAAUUUUGUGC	13
		2437-2459	aaaggttaattttgtgcttttag	AAAAGCACAAAAUUAACCUUU	AGGUUAAUUUUGUGCUUUUAG	9
		2438-2460	aaggttaattttgtgcttttagt	UAAAAGCACAAAAUUAACCUU	GGUUAAUUUUGUGCUUUUAGU	9
		2448-2470	ttgtgcttttagtaaaaacattt	AUGUUUUUACUAAAAGCACAA	GUGCUUUUAGUAAAAACAUUU	11
		2450-2472	gtgcttttagtaaaaacatttaa	AAAUGUUUUUACUAAAAGCAC	GCUUUUAGUAAAAACAUUUAA	12
		2468-2490	tttaaatacaaagttctttattg	AUAAAGAACUUUGUAUUUAAA	UAAAUACAAAGUUCUUUAUUG	9
		2469-2491	ttaaatacaaagttctttattgg	AAUAAAGAACUUUGUAUUUAA	AAAUACAAAGUUCUUUAUUGG	9
		2482-2504	tctttattgggtggaattatatt	UAUAAUUCCACCCAAUAAAGA	UUUAUUGGGUGGAAUUAUAUU	8
		2483-2505	ctttattgggtggaattatattt	AUAUAAUUCCACCCAAUAAAG	UUAUUGGGUGGAAUUAUAUUU	8
		2493-2515	tggaattatatttgatgcaaata	UUUGCAUCAAAUAUAAUUCCA	GAAUUAUAUUUGAUGCAAAUA	11
		2503-2525	tttgatgcaaatatttgatcact	UGAUCAAAUAUUUGCAUCAAA	UGAUGCAAAUAUUUGAUCACU	10
		2508-2530	tgcaaatatttgatcacttaaaa	UUAAGUGAUCAAAUAUUUGCA	CAAAUAUUUGAUCACUUAAAA	10
		2509-2531	gcaaatatttgatcacttaaaac	UUUAAGUGAUCAAAUAUUUGC	AAAUAUUUGAUCACUUAAAAC	10
		2510-2532	caaatatttgatcacttaaaact	UUUUAAGUGAUCAAAUAUUUG	AAUAUUUGAUCACUUAAAACU	10
		2525-2547	ttaaaacttttaaaacttctagg	UAGAAGUUUUAAAAGUUUUAA	AAAACUUUUAAAACUUCUAGG	10
		2533-2555	tttaaaacttctaggtaatttgc	AAAUUACCUAGAAGUUUUAAA	UAAAACUUCUAGGUAAUUUGC	10
		2543-2565	ctaggtaatttgccacgcttttt	AAAGCGUGGCAAAUUACCUAG	AGGUAAUUUGCCACGCUUUUU	10
		2544-2566	taggtaatttgccacgctttttg	AAAAGCGUGGCAAAUUACCUA	GGUAAUUUGCCACGCUUUUUG	10
		2545-2567	aggtaatttgccacgctttttga	AAAAAGCGUGGCAAAUUACCU	GUAAUUUGCCACGCUUUUUGA	9
		2547-2569	gtaatttgccacgctttttgact	UCAAAAAGCGUGGCAAAUUAC	AAUUUGCCACGCUUUUUGACU	9
		2554-2576	gccacgctttttgactgctcacc	UGAGCAGUCAAAAAGCGUGGC	CACGCUUUUUGACUGCUCACC	11
		2558-2580	cgctttttgactgctcaccaata	UUGGUGAGCAGUCAAAAAGCG	CUUUUUGACUGCUCACCAAUA	11
		2560-2582	ctttttgactgctcaccaatacc	UAUUGGUGAGCAGUCAAAAAG	UUUUGACUGCUCACCAAUACC	9
		2564-2586	ttgactgctcaccaataccctgt	AGGGUAUUGGUGAGCAGUCAA	GACUGCUCACCAAUACCCUGU	9
		2568-2590	ctgctcaccaataccctgtaaaa	UUACAGGGUAUUGGUGAGCAG	GCUCACCAAUACCCUGUAAAA	12
		2569-2591	tgctcaccaataccctgtaaaaa	UUUACAGGGUAUUGGUGAGCA	CUCACCAAUACCCUGUAAAAA	13
		2571-2593	ctcaccaataccctgtaaaaata	UUUUUACAGGGUAUUGGUGAG	CACCAAUACCCUGUAAAAAUA	11
		2572-2594	tcaccaataccctgtaaaaatac	AUUUUUACAGGGUAUUGGUGA	ACCAAUACCCUGUAAAAAUAC	10
		2573-2595	caccaataccctgtaaaaatacg	UAUUUUUACAGGGUAUUGGUG	CCAAUACCCUGUAAAAAUACG	10
		2578-2600	ataccctgtaaaaatacgtaatt	UUACGUAUUUUUACAGGGUAU	ACCCUGUAAAAAUACGUAAUU	9
		2579-2601	taccctgtaaaaatacgtaattc	AUUACGUAUUUUUACAGGGUA	CCCUGUAAAAAUACGUAAUUC	9
		2580-2602	accctgtaaaaatacgtaattct	AAUUACGUAUUUUUACAGGGU	CCUGUAAAAAUACGUAAUUCU	9
		2583-2605	ctgtaaaaatacgtaattcttcc	AAGAAUUACGUAUUUUUACAG	GUAAAAAUACGUAAUUCUUCC	9
		2592-2614	tacgtaattcttcctgtttgtgt	ACAAACAGGAAGAAUUACGUA	CGUAAUUCUUCCUGUUUGUGU	11
		2598-2620	attcttcctgtttgtgtaataag	UAUUACACAAACAGGAAGAAU	UCUUCCUGUUUGUGUAAUAAG	10
		2599-2621	ttcttcctgtttgtgtaataaga	UUAUUACACAAACAGGAAGAA	CUUCCUGUUUGUGUAAUAAGA	11
		2601-2623	cttcctgtttgtgtaataagata	UCUUAUUACACAAACAGGAAG	UCCUGUUUGUGUAAUAAGAUA	11
		2602-2624	ttcctgtttgtgtaataagatat	AUCUUAUUACACAAACAGGAA	CCUGUUUGUGUAAUAAGAUAU	11
		2603-2625	tcctgtttgtgtaataagatatt	UAUCUUAUUACACAAACAGGA	CUGUUUGUGUAAUAAGAUAUU	11
		2605-2627	ctgtttgtgtaataagatattca	AAUAUCUUAUUACACAAACAG	GUUUGUGUAAUAAGAUAUUCA	10
		2609-2631	ttgtgtaataagatattcatatt	UAUGAAUAUCUUAUUACACAA	GUGUAAUAAGAUAUUCAUAUU	11
		2611-2633	gtgtaataagatattcatatttg	AAUAUGAAUAUCUUAUUACAC	GUAAUAAGAUAUUCAUAUUUG	10
		2612-2634	tgtaataagatattcatatttgt	AAAUAUGAAUAUCUUAUUACA	UAAUAAGAUAUUCAUAUUUGU	9
		2614-2636	taataagatattcatatttgtag	ACAAAUAUGAAUAUCUUAUUA	AUAAGAUAUUCAUAUUUGUAG	9
		2615-2637	aataagatattcatatttgtagt	UACAAAUAUGAAUAUCUUAUU	UAAGAUAUUCAUAUUUGUAGU	10
		2618-2640	aagatattcatatttgtagttgc	AACUACAAAUAUGAAUAUCUU	GAUAUUCAUAUUUGUAGUUGC	9
		2624-2646	ttcatatttgtagttgcattaat	UAAUGCAACUACAAAUAUGAA	CAUAUUUGUAGUUGCAUUAAU	9
		2625-2647	tcatatttgtagttgcattaata	UUAAUGCAACUACAAAUAUGA	AUAUUUGUAGUUGCAUUAAUA	7
		2626-2648	catatttgtagttgcattaataa	AUUAAUGCAACUACAAAUAUG	UAUUUGUAGUUGCAUUAAUAA	10
		2627-2649	atatttgtagttgcattaataat	UAUUAAUGCAACUACAAAUAU	AUUUGUAGUUGCAUUAAUAAU	10
		2628-2650	tatttgtagttgcattaataata	UUAUUAAUGCAACUACAAAUA	UUUGUAGUUGCAUUAAUAAUA	9
		2630-2652	tttgtagttgcattaataatagt	UAUUAUUAAUGCAACUACAAA	UGUAGUUGCAUUAAUAAUAGU	9
		2634-2656	tagttgcattaataatagttatt	UAACUAUUAUUAAUGCAACUA	GUUGCAUUAAUAAUAGUUAUU	12
		2641-2663	attaataatagttatttcttagt	UAAGAAAUAACUAUUAUUAAU	UAAUAAUAGUUAUUUCUUAGU	11
		2649-2671	tagttatttcttagtccatcaga	UGAUGGACUAAGAAAUAACUA	GUUAUUUCUUAGUCCAUCAGA	9
		2681-2703	gtgcctcttttatgccaaattga	AAUUUGGCAUAAAAGAGGCAC	GCCUCUUUUAUGCCAAAUUGA	11
		2683-2705	gcctcttttatgccaaattgatt	UCAAUUUGGCAUAAAAGAGGC	CUCUUUUAUGCCAAAUUGAUU	12
		2685-2707	ctcttttatgccaaattgattgt	AAUCAAUUUGGCAUAAAAGAG	CUUUUAUGCCAAAUUGAUUGU	11
		2691-2713	tatgccaaattgattgtcatatt	UAUGACAAUCAAUUUGGCAUA	UGCCAAAUUGAUUGUCAUAUU	8
		2692-2714	atgccaaattgattgtcatattt	AUAUGACAAUCAAUUUGGCAU	GCCAAAUUGAUUGUCAUAUUU	10
		2694-2716	gccaaattgattgtcatatttca	AAAUAUGACAAUCAAUUUGGC	CAAAUUGAUUGUCAUAUUUCA	10
		2696-2718	caaattgattgtcatatttcatg	UGAAAUAUGACAAUCAAUUUG	AAUUGAUUGUCAUAUUUCAUG	9
		2700-2722	ttgattgtcatatttcatgttgg	AACAUGAAAUAUGACAAUCAA	GAUUGUCAUAUUUCAUGUUGG	9
		2704-2726	ttgtcatatttcatgttgggacc	UCCCAACAUGAAAUAUGACAA	GUCAUAUUUCAUGUUGGGACC	10
		2711-2733	atttcatgttgggaccaagtagt	UACUUGGUCCCAACAUGAAAU	UUCAUGUUGGGACCAAGUAGU	7
		2713-2735	ttcatgttgggaccaagtagttt	ACUACUUGGUCCCAACAUGAA	CAUGUUGGGACCAAGUAGUUU	10
		2727-2749	aagtagtttgcccatggcaaacc	UUUGCCAUGGGCAAACUACUU	GUAGUUUGCCCAUGGCAAACC	9
		2736-2758	gcccatggcaaacctaaatttat	AAAUUUAGGUUUGCCAUGGGC	CCAUGGCAAACCUAAAUUUAU	12
		2737-2759	cccatggcaaacctaaatttatg	UAAAUUUAGGUUUGCCAUGGG	CAUGGCAAACCUAAAUUUAUG	11
		2738-2760	ccatggcaaacctaaatttatga	AUAAAUUUAGGUUUGCCAUGG	AUGGCAAACCUAAAUUUAUGA	9
		2740-2762	atggcaaacctaaatttatgacc	UCAUAAAUUUAGGUUUGCCAU	GGCAAACCUAAAUUUAUGACC	11
		2759-2781	gacctgctgaggcctctcagaaa	UCUGAGAGGCCUCAGCAGGUC	CCUGCUGAGGCCUCUCAGAAA	8
		2760-2782	acctgctgaggcctctcagaaaa	UUCUGAGAGGCCUCAGCAGGU	CUGCUGAGGCCUCUCAGAAAA	10
		2770-2792	gcctctcagaaaactgagcatac	AUGCUCAGUUUUCUGAGAGGC	CUCUCAGAAAACUGAGCAUAC	11
		2772-2794	ctctcagaaaactgagcatacta	GUAUGCUCAGUUUUCUGAGAG	CUCAGAAAACUGAGCAUACUA	7
		2773-2795	tctcagaaaactgagcatactag	AGUAUGCUCAGUUUUCUGAGA	UCAGAAAACUGAGCAUACUAG	9
		2774-2796	ctcagaaaactgagcatactagc	UAGUAUGCUCAGUUUUCUGAG	CAGAAAACUGAGCAUACUAGC	10
		2777-2799	agaaaactgagcatactagcaag	UGCUAGUAUGCUCAGUUUUCU	AAAACUGAGCAUACUAGCAAG	10
		2778-2800	gaaaactgagcatactagcaaga	UUGCUAGUAUGCUCAGUUUUC	AAACUGAGCAUACUAGCAAGA	12
		2782-2804	actgagcatactagcaagacagc	UGUCUUGCUAGUAUGCUCAGU	UGAGCAUACUAGCAAGACAGC	11
		2793-2815 selected	tagcaagacagctcttcttgaaa	UCAAGAAGAGCUGUCUUGCUA	GCAAGACAGCUCUUCUUGAAA	13
		2795-2817	gcaagacagctcttcttgaaaaa	UUUCAAGAAGAGCUGUCUUGC	AAGACAGCUCUUCUUGAAAAA	11
		2797-2819	aagacagctcttcttgaaaaaaa	UUUUUCAAGAAGAGCUGUCUU	GACAGCUCUUCUUGAAAAAAA	13
		2873-2895	cacatgtatattcttccttgatt	UCAAGGAAGAAUAUACAUGUG	CAUGUAUAUUCUUCCUUGAUU	11
		2883-2905	ttcttccttgattgtgtagctgt	AGCUACACAAUCAAGGAAGAA	CUUCCUUGAUUGUGUAGCUGU	11
		2889-2911	cttgattgtgtagctgtccaaaa	UUGGACAGCUACACAAUCAAG	UGAUUGUGUAGCUGUCCAAAA	12
		2890-2912	ttgattgtgtagctgtccaaaat	UUUGGACAGCUACACAAUCAA	GAUUGUGUAGCUGUCCAAAAU	10
		2891-2913	tgattgtgtagctgtccaaaata	UUUUGGACAGCUACACAAUCA	AUUGUGUAGCUGUCCAAAAUA	9
		2892-2914	gattgtgtagctgtccaaaataa	AUUUUGGACAGCUACACAAUC	UUGUGUAGCUGUCCAAAAUAA	11
		2893-2915	attgtgtagctgtccaaaataat	UAUUUUGGACAGCUACACAAU	UGUGUAGCUGUCCAAAAUAAU	10
		2896-2918	gtgtagctgtccaaaataataac	UAUUAUUUUGGACAGCUACAC	GUAGCUGUCCAAAAUAAUAAC	11
		2897-2919	tgtagctgtccaaaataataaca	UUAUUAUUUUGGACAGCUACA	UAGCUGUCCAAAAUAAUAACA	10
		2899-2921	tagctgtccaaaataataacata	UGUUAUUAUUUUGGACAGCUA	GCUGUCCAAAAUAAUAACAUA	10
		2900-2922	agctgtccaaaataataacatat	AUGUUAUUAUUUUGGACAGCU	CUGUCCAAAAUAAUAACAUAU	11
		2901-2923	gctgtccaaaataataacatata	UAUGUUAUUAUUUUGGACAGC	UGUCCAAAAUAAUAACAUAUA	9
		2902-2924	ctgtccaaaataataacatatat	AUAUGUUAUUAUUUUGGACAG	GUCCAAAAUAAUAACAUAUAU	10
		2905-2927	tccaaaataataacatatataga	UAUAUAUGUUAUUAUUUUGGA	CAAAAUAAUAACAUAUAUAGA	12
		2917-2939	acatatatagagggagctgtatt	UACAGCUCCCUCUAUAUAUGU	AUAUAUAGAGGGAGCUGUAUU	10
		2919-2941	atatatagagggagctgtattcc	AAUACAGCUCCCUCUAUAUAU	AUAUAGAGGGAGCUGUAUUCC	7
		2927-2949	agggagctgtattcctttataca	UAUAAAGGAAUACAGCUCCCU	GGAGCUGUAUUCCUUUAUACA	13
		2930-2952	gagctgtattcctttatacaaat	UUGUAUAAAGGAAUACAGCUC	GCUGUAUUCCUUUAUACAAAU	10
		2931-2953	agctgtattcctttatacaaatc	UUUGUAUAAAGGAAUACAGCU	CUGUAUUCCUUUAUACAAAUC	11
		2965-2987	gcagcactttttccttctgaaaa	UUCAGAAGGAAAAAGUGCUGC	AGCACUUUUUCCUUCUGAAAA	12
		2966-2988	cagcactttttccttctgaaaat	UUUCAGAAGGAAAAAGUGCUG	GCACUUUUUCCUUCUGAAAAU	11
		2975-2997	ttccttctgaaaatatttacatt	UGUAAAUAUUUUCAGAAGGAA	CCUUCUGAAAAUAUUUACAUU	13
		2991-3013	ttacattttgctaacctagtttg	AACUAGGUUAGCAAAAUGUAA	ACAUUUUGCUAACCUAGUUUG	9
		2992-3014	tacattttgctaacctagtttgt	AAACUAGGUUAGCAAAAUGUA	CAUUUUGCUAACCUAGUUUGU	11
		2996-3018	ttttgctaacctagtttgttact	UAACAAACUAGGUUAGCAAAA	UUGCUAACCUAGUUUGUUACU	11
		2998-3020	ttgctaacctagtttgttacttt	AGUAACAAACUAGGUUAGCAA	GCUAACCUAGUUUGUUACUUU	11
		2999-3021	tgctaacctagtttgttacttta	AAGUAACAAACUAGGUUAGCA	CUAACCUAGUUUGUUACUUUA	11
		3000-3022	gctaacctagtttgttactttaa	AAAGUAACAAACUAGGUUAGC	UAACCUAGUUUGUUACUUUAA	13
		3001-3023	ctaacctagtttgttactttaaa	UAAAGUAACAAACUAGGUUAG	AACCUAGUUUGUUACUUUAAA	11
		3002-3024	taacctagtttgttactttaaaa	UUAAAGUAACAAACUAGGUUA	ACCUAGUUUGUUACUUUAAAA	10
		3003-3025	aacctagtttgttactttaaaaa	UUUAAAGUAACAAACUAGGUU	CCUAGUUUGUUACUUUAAAAA	13
		3005-3027	cctagtttgttactttaaaaatc	UUUUUAAAGUAACAAACUAGG	UAGUUUGUUACUUUAAAAAUC	11
		3015-3037	tactttaaaaatcagttttgatg	UCAAAACUGAUUUUUAAAGUA	CUUUAAAAAUCAGUUUUGAUG	10
		3019-3041	ttaaaaatcagttttgatgaaag	UUCAUCAAAACUGAUUUUUAA	AAAAAUCAGUUUUGAUGAAAG	10
		3035-3057	atgaaaggagggaaaagcagatg	UCUGCUUUUCCCUCCUUUCAU	GAAAGGAGGGAAAAGCAGAUG	9
		3044-3066	gggaaaagcagatggacttgaaa	UCAAGUCCAUCUGCUUUUCCC	GAAAAGCAGAUGGACUUGAAA	12
		3045-3067	ggaaaagcagatggacttgaaaa	UUCAAGUCCAUCUGCUUUUCC	AAAAGCAGAUGGACUUGAAAA	12
		3046-3068	gaaaagcagatggacttgaaaaa	UUUCAAGUCCAUCUGCUUUUC	AAAGCAGAUGGACUUGAAAAA	12
		3047-3069	aaaagcagatggacttgaaaaag	UUUUCAAGUCCAUCUGCUUUU	AAGCAGAUGGACUUGAAAAAG	11
		3048-3070	aaagcagatggacttgaaaaaga	UUUUUCAAGUCCAUCUGCUUU	AGCAGAUGGACUUGAAAAAGA	11
		3050-3072	agcagatggacttgaaaaagatc	UCUUUUUCAAGUCCAUCUGCU	CAGAUGGACUUGAAAAAGAUC	12
		3051-3073	gcagatggacttgaaaaagatcc	AUCUUUUUCAAGUCCAUCUGC	AGAUGGACUUGAAAAAGAUCC	11
		3055-3077	atggacttgaaaaagatccaagc	UUGGAUCUUUUUCAAGUCCAU	GGACUUGAAAAAGAUCCAAGC	11
		3064-3086	aaaaagatccaagctcctattag	AAUAGGAGCUUGGAUCUUUUU	AAAGAUCCAAGCUCCUAUUAG	10
		3065-3087	aaaagatccaagctcctattaga	UAAUAGGAGCUUGGAUCUUUU	AAGAUCCAAGCUCCUAUUAGA	7
		3067-3089	aagatccaagctcctattagaaa	UCUAAUAGGAGCUUGGAUCUU	GAUCCAAGCUCCUAUUAGAAA	13
		3069-3091	gatccaagctcctattagaaaag	UUUCUAAUAGGAGCUUGGAUC	UCCAAGCUCCUAUUAGAAAAG	9
		3070-3092	atccaagctcctattagaaaagg	UUUUCUAAUAGGAGCUUGGAU	CCAAGCUCCUAUUAGAAAAGG	13
		3074-3096	aagctcctattagaaaaggtatg	UACCUUUUCUAAUAGGAGCUU	GCUCCUAUUAGAAAAGGUAUG	11
		3075-3097	agctcctattagaaaaggtatga	AUACCUUUUCUAAUAGGAGCU	CUCCUAUUAGAAAAGGUAUGA	9
		3077-3099	ctcctattagaaaaggtatgaaa	UCAUACCUUUUCUAAUAGGAG	CCUAUUAGAAAAGGUAUGAAA	10
		3081-3103	tattagaaaaggtatgaaaatct	AUUUUCAUACCUUUUCUAAUA	UUAGAAAAGGUAUGAAAAUCU	8
		3084-3106	tagaaaaggtatgaaaatcttta	AAGAUUUUCAUACCUUUUCUA	GAAAAGGUAUGAAAAUCUUUA	11
		3086-3108	gaaaaggtatgaaaatctttata	UAAAGAUUUUCAUACCUUUUC	AAAGGUAUGAAAAUCUUUAUA	12
		3088-3110	aaaggtatgaaaatctttatagt	UAUAAAGAUUUUCAUACCUUU	AGGUAUGAAAAUCUUUAUAGU	10
		3090-3112	aggtatgaaaatctttatagtaa	ACUAUAAAGAUUUUCAUACCU	GUAUGAAAAUCUUUAUAGUAA	12
		3092-3114	gtatgaaaatctttatagtaaaa	UUACUAUAAAGAUUUUCAUAC	AUGAAAAUCUUUAUAGUAAAA	11
		3096-3118	gaaaatctttatagtaaaatttt	AAUUUUACUAUAAAGAUUUUC	AAAUCUUUAUAGUAAAAUUUU	10
		3107-3129	tagtaaaattttttataaactaa	AGUUUAUAAAAAAUUUUACUA	GUAAAAUUUUUUAUAAACUAA	12
		3116-3138	tttttataaactaaagttgtacc	UACAACUUUAGUUUAUAAAAA	UUUAUAAACUAAAGUUGUACC	8
		3122-3144	taaactaaagttgtaccttttaa	AAAAGGUACAACUUUAGUUUA	AACUAAAGUUGUACCUUUUAA	10
		3123-3145	aaactaaagttgtaccttttaat	UAAAAGGUACAACUUUAGUUU	ACUAAAGUUGUACCUUUUAAU	8
		3124-3146 selected	aactaaagttgtaccttttaata	UUAAAAGGUACAACUUUAGUU	CUAAAGUUGUACCUUUUAAUA	13
		3126-3148	ctaaagttgtaccttttaatatg	UAUUAAAAGGUACAACUUUAG	AAAGUUGUACCUUUUAAUAUG	10
		3130-3152	agttgtaccttttaatatgtagt	UACAUAUUAAAAGGUACAACU	UUGUACCUUUUAAUAUGUAGU	10
		3132-3154	ttgtaccttttaatatgtagtaa	ACUACAUAUUAAAAGGUACAA	GUACCUUUUAAUAUGUAGUAA	11
		3145-3167	tatgtagtaaactctcatttatt	UAAAUGAGAGUUUACUACAUA	UGUAGUAAACUCUCAUUUAUU	9
		3169-3191	ggggttcgctcttggatctcatc	UGAGAUCCAAGAGCGAACCCC	GGUUCGCUCUUGGAUCUCAUC	10
		3170-3192	gggttcgctcttggatctcatcc	AUGAGAUCCAAGAGCGAACCC	GUUCGCUCUUGGAUCUCAUCC	12
		3173-3195	ttcgctcttggatctcatccatc	UGGAUGAGAUCCAAGAGCGAA	CGCUCUUGGAUCUCAUCCAUC	11
		3174-3196	tcgctcttggatctcatccatcc	AUGGAUGAGAUCCAAGAGCGA	GCUCUUGGAUCUCAUCCAUCC	11
		3181-3203	tggatctcatccatccattgtgt	ACAAUGGAUGGAUGAGAUCCA	GAUCUCAUCCAUCCAUUGUGU	10
		3186-3208	ctcatccatccattgtgttctct	AGAACACAAUGGAUGGAUGAG	CAUCCAUCCAUUGUGUUCUCU	11
		3190-3212	tccatccattgtgttctctttaa	AAAGAGAACACAAUGGAUGGA	CAUCCAUUGUGUUCUCUUUAA	12
		3192-3214	catccattgtgttctctttaatg	UUAAAGAGAACACAAUGGAUG	UCCAUUGUGUUCUCUUUAAUG	11
		3193-3215	atccattgtgttctctttaatgc	AUUAAAGAGAACACAAUGGAU	CCAUUGUGUUCUCUUUAAUGC	12
		3217-3239	gcctgccttttgaggcattcact	UGAAUGCCUCAAAAGGCAGGC	CUGCCUUUUGAGGCAUUCACU	9
		3219-3241	ctgccttttgaggcattcactgc	AGUGAAUGCCUCAAAAGGCAG	GCCUUUUGAGGCAUUCACUGC	11
		3229-3251	aggcattcactgccctagacaat	UGUCUAGGGCAGUGAAUGCCU	GCAUUCACUGCCCUAGACAAU	10
		3230-3252	ggcattcactgccctagacaatg	UUGUCUAGGGCAGUGAAUGCC	CAUUCACUGCCCUAGACAAUG	8
		3244-3266	tagacaatgccaccagagatagt	UAUCUCUGGUGGCAUUGUCUA	GACAAUGCCACCAGAGAUAGU	9
		3246-3268	gacaatgccaccagagatagtgg	ACUAUCUCUGGUGGCAUUGUC	CAAUGCCACCAGAGAUAGUGG	8
		3259-3281	gagatagtgggggaaatgccaga	UGGCAUUUCCCCCACUAUCUC	GAUAGUGGGGGAAAUGCCAGA	8
		3266-3288	tgggggaaatgccagatgaaacc	UUUCAUCUGGCAUUUCCCCCA	GGGGAAAUGCCAGAUGAAACC	9
		3267-3289	gggggaaatgccagatgaaacca	GUUUCAUCUGGCAUUUCCCCC	GGGAAAUGCCAGAUGAAACCA	9
		3269-3291	gggaaatgccagatgaaaccaac	UGGUUUCAUCUGGCAUUUCCC	GAAAUGCCAGAUGAAACCAAC	8
		3270-3292	ggaaatgccagatgaaaccaact	UUGGUUUCAUCUGGCAUUUCC	AAAUGCCAGAUGAAACCAACU	11
		3274-3296	atgccagatgaaaccaactcttg	AGAGUUGGUUUCAUCUGGCAU	GCCAGAUGAAACCAACUCUUG	11
		3275-3297	tgccagatgaaaccaactcttgc	AAGAGUUGGUUUCAUCUGGCA	CCAGAUGAAACCAACUCUUGC	11
		3278-3300	cagatgaaaccaactcttgctct	AGCAAGAGUUGGUUUCAUCUG	GAUGAAACCAACUCUUGCUCU	11
		3304-3326	tagttgtcagcttctctggataa	AUCCAGAGAAGCUGACAACUA	GUUGUCAGCUUCUCUGGAUAA	12
		3306-3328	gttgtcagcttctctggataagt	UUAUCCAGAGAAGCUGACAAC	UGUCAGCUUCUCUGGAUAAGU	9
		3317-3339	ctctggataagtgaccacagaag	UCUGUGGUCACUUAUCCAGAG	CUGGAUAAGUGACCACAGAAG	11
		3321-3343	ggataagtgaccacagaagcagg	UGCUUCUGUGGUCACUUAUCC	AUAAGUGACCACAGAAGCAGG	10
		3358-3380	ggcatcattgggccagttccttc	AGGAACUGGCCCAAUGAUGCC	CAUCAUUGGGCCAGUUCCUUC	8
		3367-3389	gggccagttccttctctttaaat	UUAAAGAGAAGGAACUGGCCC	GCCAGUUCCUUCUCUUUAAAU	12
		3374-3396	ttccttctctttaaatcagattt	AUCUGAUUUAAAGAGAAGGAA	CCUUCUCUUUAAAUCAGAUUU	12
		3375-3397	tccttctctttaaatcagatttg	AAUCUGAUUUAAAGAGAAGGA	CUUCUCUUUAAAUCAGAUUUG	10
		3378-3400	ttctctttaaatcagatttgtaa	ACAAAUCUGAUUUAAAGAGAA	CUCUUUAAAUCAGAUUUGUAA	10
		3380-3402	ctctttaaatcagatttgtaatg	UUACAAAUCUGAUUUAAAGAG	CUUUAAAUCAGAUUUGUAAUG	12
		3393-3415	atttgtaatggctcccaaattcc	AAUUUGGGAGCCAUUACAAAU	UUGUAAUGGCUCCCAAAUUCC	9
		3396-3418	tgtaatggctcccaaattccatc	UGGAAUUUGGGAGCCAUUACA	UAAUGGCUCCCAAAUUCCAUC	8
		3404-3426	ctcccaaattccatcacatcaca	UGAUGUGAUGGAAUUUGGGAG	CCCAAAUUCCAUCACAUCACA	10
		3410-3432	aattccatcacatcacatttaaa	UAAAUGUGAUGUGAUGGAAUU	UUCCAUCACAUCACAUUUAAA	10
		3411-3433	attccatcacatcacatttaaat	UUAAAUGUGAUGUGAUGGAAU	UCCAUCACAUCACAUUUAAAU	9
		3412-3434	ttccatcacatcacatttaaatt	UUUAAAUGUGAUGUGAUGGAA	CCAUCACAUCACAUUUAAAUU	13
		3417-3439	tcacatcacatttaaattgcaga	UGCAAUUUAAAUGUGAUGUGA	ACAUCACAUUUAAAUUGCAGA	10
		3423-3445	cacatttaaattgcagacagtgt	ACUGUCUGCAAUUUAAAUGUG	CAUUUAAAUUGCAGACAGUGU	11
		3433-3455	ttgcagacagtgttttgcacatc	UGUGCAAAACACUGUCUGCAA	GCAGACAGUGUUUUGCACAUC	12
		3434-3456	tgcagacagtgttttgcacatca	AUGUGCAAAACACUGUCUGCA	CAGACAGUGUUUUGCACAUCA	11
		3440-3462	cagtgttttgcacatcatgtatc	UACAUGAUGUGCAAAACACUG	GUGUUUUGCACAUCAUGUAUC	11
		3447-3469	ttgcacatcatgtatctgttttg	AAACAGAUACAUGAUGUGCAA	GCACAUCAUGUAUCUGUUUUG	10
		3448-3470	tgcacatcatgtatctgttttgt	AAAACAGAUACAUGAUGUGCA	CACAUCAUGUAUCUGUUUUGU	12
		3450-3472	cacatcatgtatctgttttgtcc	ACAAAACAGAUACAUGAUGUG	CAUCAUGUAUCUGUUUUGUCC	11
		3457-3479	tgtatctgttttgtcccataata	UUAUGGGACAAAACAGAUACA	UAUCUGUUUUGUCCCAUAAUA	10
		3459-3481	tatctgttttgtcccataatatg	UAUUAUGGGACAAAACAGAUA	UCUGUUUUGUCCCAUAAUAUG	9
		3460-3482	atctgttttgtcccataatatgc	AUAUUAUGGGACAAAACAGAU	CUGUUUUGUCCCAUAAUAUGC	10
		3467-3489	ttgtcccataatatgctttttac	AAAAAGCAUAUUAUGGGACAA	GUCCCAUAAUAUGCUUUUUAC	8
		3468-3490	tgtcccataatatgctttttact	UAAAAAGCAUAUUAUGGGACA	UCCCAUAAUAUGCUUUUUACU	10
		3469-3491	gtcccataatatgctttttactc	GUAAAAAGCAUAUUAUGGGAC	CCCAUAAUAUGCUUUUUACUC	9
		3470-3492	tcccataatatgctttttactcc	AGUAAAAAGCAUAUUAUGGGA	CCAUAAUAUGCUUUUUACUCC	10
		3489-3511	ctccctgatcccagtttctgctg	GCAGAAACUGGGAUCAGGGAG	CCCUGAUCCCAGUUUCUGCUG	8
		3490-3512	tccctgatcccagtttctgctgt	AGCAGAAACUGGGAUCAGGGA	CCUGAUCCCAGUUUCUGCUGU	10
		3493-3515	ctgatcccagtttctgctgttga	AACAGCAGAAACUGGGAUCAG	GAUCCCAGUUUCUGCUGUUGA	11
		3497-3519	tcccagtttctgctgttgactct	AGUCAACAGCAGAAACUGGGA	CCAGUUUCUGCUGUUGACUCU	10
		3500-3522	cagtttctgctgttgactcttcc	AAGAGUCAACAGCAGAAACUG	GUUUCUGCUGUUGACUCUUCC	9
		3507-3529	tgctgttgactcttccattcagt	UGAAUGGAAGAGUCAACAGCA	CUGUUGACUCUUCCAUUCAGU	10
		3514-3536	gactcttccattcagttttattt	AUAAAACUGAAUGGAAGAGUC	CUCUUCCAUUCAGUUUUAUUU	13
		3516-3538	ctcttccattcagttttatttat	AAAUAAAACUGAAUGGAAGAG	CUUCCAUUCAGUUUUAUUUAU	12
		3519-3541	ttccattcagttttatttattgt	AAUAAAUAAAACUGAAUGGAA	CCAUUCAGUUUUAUUUAUUGU	11
		3538-3560	ttgtgtgttctcacagtgacacc	UGUCACUGUGAGAACACACAA	GUGUGUUCUCACAGUGACACC	10
		3546-3568	tctcacagtgacaccatttgtcc	ACAAAUGGUGUCACUGUGAGA	UCACAGUGACACCAUUUGUCC	9
		3549-3571	cacagtgacaccatttgtccttt	AGGACAAAUGGUGUCACUGUG	CAGUGACACCAUUUGUCCUUU	12
		3554-3576	tgacaccatttgtccttttctgc	AGAAAAGGACAAAUGGUGUCA	ACACCAUUUGUCCUUUUCUGC	10
		3557-3579	caccatttgtccttttctgcaac	UGCAGAAAAGGACAAAUGGUG	CCAUUUGUCCUUUUCUGCAAC	12
		3558-3580	accatttgtccttttctgcaaca	UUGCAGAAAAGGACAAAUGGU	CAUUUGUCCUUUUCUGCAACA	11
		3560-3582	catttgtccttttctgcaacaac	UGUUGCAGAAAAGGACAAAUG	UUUGUCCUUUUCUGCAACAAC	10
		3561-3583	atttgtccttttctgcaacaacc	UUGUUGCAGAAAAGGACAAAU	UUGUCCUUUUCUGCAACAACC	9
		3565-3587	gtccttttctgcaacaacctttc	AAGGUUGUUGCAGAAAAGGAC	CCUUUUCUGCAACAACCUUUC	10
		3577-3599	aacaacctttccagctacttttg	AAAGUAGCUGGAAAGGUUGUU	CAACCUUUCCAGCUACUUUUG	11
		3585-3607	ttccagctacttttgccaaattc	AUUUGGCAAAAGUAGCUGGAA	CCAGCUACUUUUGCCAAAUUC	10
		3586-3608	tccagctacttttgccaaattct	AAUUUGGCAAAAGUAGCUGGA	CAGCUACUUUUGCCAAAUUCU	11
		3588-3610	cagctacttttgccaaattctat	AGAAUUUGGCAAAAGUAGCUG	GCUACUUUUGCCAAAUUCUAU	11
		3589-3611	agctacttttgccaaattctatt	UAGAAUUUGGCAAAAGUAGCU	CUACUUUUGCCAAAUUCUAUU	13
		3597-3619	ttgccaaattctatttgtcttct	AAGACAAAUAGAAUUUGGCAA	GCCAAAUUCUAUUUGUCUUCU	11
		3608-3630	tatttgtcttctccttcaaaaca	UUUUGAAGGAGAAGACAAAUA	UUUGUCUUCUCCUUCAAAACA	11
		3611-3633	ttgtcttctccttcaaaacattc	AUGUUUUGAAGGAGAAGACAA	GUCUUCUCCUUCAAAACAUUC	12
		3618-3640	ctccttcaaaacattctcctttg	AAGGAGAAUGUUUUGAAGGAG	CCUUCAAAACAUUCUCCUUUG	10
		3619-3641	tccttcaaaacattctcctttgc	AAAGGAGAAUGUUUUGAAGGA	CUUCAAAACAUUCUCCUUUGC	12
		3622-3644	ttcaaaacattctcctttgcagt	UGCAAAGGAGAAUGUUUUGAA	CAAAACAUUCUCCUUUGCAGU	12
		3631-3653	ttctcctttgcagttcctcttca	AAGAGGAACUGCAAAGGAGAA	CUCCUUUGCAGUUCCUCUUCA	11
		3633-3655	ctcctttgcagttcctcttcatc	UGAAGAGGAACUGCAAAGGAG	CCUUUGCAGUUCCUCUUCAUC	12
		3634-3656	tcctttgcagttcctcttcatct	AUGAAGAGGAACUGCAAAGGA	CUUUGCAGUUCCUCUUCAUCU	11
		3638-3660	ttgcagttcctcttcatctgtgt	ACAGAUGAAGAGGAACUGCAA	GCAGUUCCUCUUCAUCUGUGU	10
		3650-3672	ttcatctgtgtagctgctctttt	AAGAGCAGCUACACAGAUGAA	CAUCUGUGUAGCUGCUCUUUU	12
		3660-3682	tagctgctcttttgtctcttaac	UAAGAGACAAAAGAGCAGCUA	GCUGCUCUUUUGUCUCUUAAC	11
		3663-3685	ctgctcttttgtctcttaactta	AGUUAAGAGACAAAAGAGCAG	GCUCUUUUGUCUCUUAACUUA	12
		3673-3695	gtctcttaacttaccattcctat	AGGAAUGGUAAGUUAAGAGAC	CUCUUAACUUACCAUUCCUAU	11
		3675-3697	ctcttaacttaccattcctatag	AUAGGAAUGGUAAGUUAAGAG	CUUAACUUACCAUUCCUAUAG	10
		3676-3698	tcttaacttaccattcctatagt	UAUAGGAAUGGUAAGUUAAGA	UUAACUUACCAUUCCUAUAGU	8
		3679-3701	taacttaccattcctatagtact	UACUAUAGGAAUGGUAAGUUA	ACUUACCAUUCCUAUAGUACU	9
		3683-3705	ttaccattcctatagtactttat	AAAGUACUAUAGGAAUGGUAA	ACCAUUCCUAUAGUACUUUAU	8
		3684-3706	taccattcctatagtactttatg	UAAAGUACUAUAGGAAUGGUA	CCAUUCCUAUAGUACUUUAUG	11
		3685-3707	accattcctatagtactttatgc	AUAAAGUACUAUAGGAAUGGU	CAUUCCUAUAGUACUUUAUGC	10
		3689-3711	ttcctatagtactttatgcatct	AUGCAUAAAGUACUAUAGGAA	CCUAUAGUACUUUAUGCAUCU	8
		3700-3722	ctttatgcatctctgcttagttc	ACUAAGCAGAGAUGCAUAAAG	UUAUGCAUCUCUGCUUAGUUC	9
		3704-3726	atgcatctctgcttagttctatt	UAGAACUAAGCAGAGAUGCAU	GCAUCUCUGCUUAGUUCUAUU	12
		3705-3727	tgcatctctgcttagttctatta	AUAGAACUAAGCAGAGAUGCA	CAUCUCUGCUUAGUUCUAUUA	11
		3707-3729	catctctgcttagttctattagt	UAAUAGAACUAAGCAGAGAUG	UCUCUGCUUAGUUCUAUUAGU	10
		3710-3732	ctctgcttagttctattagtttt	AACUAAUAGAACUAAGCAGAG	CUGCUUAGUUCUAUUAGUUUU	14
		3711-3733	tctgcttagttctattagttttt	AAACUAAUAGAACUAAGCAGA	UGCUUAGUUCUAUUAGUUUUU	11
		3712-3734	ctgcttagttctattagtttttt	AAAACUAAUAGAACUAAGCAG	GCUUAGUUCUAUUAGUUUUUU	12
		3726-3748	tagttttttggccttgctcttct	AAGAGCAAGGCCAAAAAACUA	GUUUUUUGGCCUUGCUCUUCU	8
		3734-3756	tggccttgctcttctccttgatt	UCAAGGAGAAGAGCAAGGCCA	GCCUUGCUCUUCUCCUUGAUU	12
		3735-3757	ggccttgctcttctccttgattt	AUCAAGGAGAAGAGCAAGGCC	CCUUGCUCUUCUCCUUGAUUU	12
		3736-3758	gccttgctcttctccttgatttt	AAUCAAGGAGAAGAGCAAGGC	CUUGCUCUUCUCCUUGAUUUU	12
		3737-3759	ccttgctcttctccttgatttta	AAAUCAAGGAGAAGAGCAAGG	UUGCUCUUCUCCUUGAUUUUA	12
		3738-3760	cttgctcttctccttgattttaa	AAAAUCAAGGAGAAGAGCAAG	UGCUCUUCUCCUUGAUUUUAA	11
		3739-3761	ttgctcttctccttgattttaaa	UAAAAUCAAGGAGAAGAGCAA	GCUCUUCUCCUUGAUUUUAAA	11
		3744-3766	cttctccttgattttaaaattcc	AAUUUUAAAAUCAAGGAGAAG	UCUCCUUGAUUUUAAAAUUCC	10
		3747-3769	ctccttgattttaaaattccttc	AGGAAUUUUAAAAUCAAGGAG	CCUUGAUUUUAAAAUUCCUUC	10
		3748-3770	tccttgattttaaaattccttct	AAGGAAUUUUAAAAUCAAGGA	CUUGAUUUUAAAAUUCCUUCU	11
		3751-3773	ttgattttaaaattccttctata	UAGAAGGAAUUUUAAAAUCAA	GAUUUUAAAAUUCCUUCUAUA	10
		3753-3775	gattttaaaattccttctatagc	UAUAGAAGGAAUUUUAAAAUC	UUUUAAAAUUCCUUCUAUAGC	10
		3763-3785	ttccttctatagctagagctttt	AAGCUCUAGCUAUAGAAGGAA	CCUUCUAUAGCUAGAGCUUUU	11
		3764-3786	tccttctatagctagagcttttc	AAAGCUCUAGCUAUAGAAGGA	CUUCUAUAGCUAGAGCUUUUC	9
		3771-3793	atagctagagcttttctttcttt	AGAAAGAAAAGCUCUAGCUAU	AGCUAGAGCUUUUCUUUCUUU	11
		3772-3794	tagctagagcttttctttctttc	AAGAAAGAAAAGCUCUAGCUA	GCUAGAGCUUUUCUUUCUUUC	12
		3803-3825	ttcctgcagtgttttgcatacat	GUAUGCAAAACACUGCAGGAA	CCUGCAGUGUUUUGCAUACAU	8
		3809-3831	cagtgttttgcatacatcagaag	UCUGAUGUAUGCAAAACACUG	GUGUUUUGCAUACAUCAGAAG	11
		3820-3842	atacatcagaagctaggtacata	UGUACCUAGCUUCUGAUGUAU	ACAUCAGAAGCUAGGUACAUA	9
		3821-3843	tacatcagaagctaggtacataa	AUGUACCUAGCUUCUGAUGUA	CAUCAGAAGCUAGGUACAUAA	9
		3822-3844	acatcagaagctaggtacataag	UAUGUACCUAGCUUCUGAUGU	AUCAGAAGCUAGGUACAUAAG	9
		3823-3845	catcagaagctaggtacataagt	UUAUGUACCUAGCUUCUGAUG	UCAGAAGCUAGGUACAUAAGU	11
		3825-3847	tcagaagctaggtacataagtta	ACUUAUGUACCUAGCUUCUGA	AGAAGCUAGGUACAUAAGUUA	9
		3826-3848	cagaagctaggtacataagttaa	AACUUAUGUACCUAGCUUCUG	GAAGCUAGGUACAUAAGUUAA	14
		3827-3849	agaagctaggtacataagttaaa	UAACUUAUGUACCUAGCUUCU	AAGCUAGGUACAUAAGUUAAA	11
		3829-3851	aagctaggtacataagttaaatg	UUUAACUUAUGUACCUAGCUU	GCUAGGUACAUAAGUUAAAUG	10
		3830-3852	agctaggtacataagttaaatga	AUUUAACUUAUGUACCUAGCU	CUAGGUACAUAAGUUAAAUGA	10
		3834-3856	aggtacataagttaaatgattga	AAUCAUUUAACUUAUGUACCU	GUACAUAAGUUAAAUGAUUGA	10
		3836-3858	gtacataagttaaatgattgaga	UCAAUCAUUUAACUUAUGUAC	ACAUAAGUUAAAUGAUUGAGA	9
		3850-3872	tgattgagagttggctgtattta	AAUACAGCCAACUCUCAAUCA	AUUGAGAGUUGGCUGUAUUUA	11
		3851-3873	gattgagagttggctgtatttag	AAAUACAGCCAACUCUCAAUC	UUGAGAGUUGGCUGUAUUUAG	10
		3852-3874	attgagagttggctgtatttaga	UAAAUACAGCCAACUCUCAAU	UGAGAGUUGGCUGUAUUUAGA	9
		3854-3876	tgagagttggctgtatttagatt	UCUAAAUACAGCCAACUCUCA	AGAGUUGGCUGUAUUUAGAUU	12
		3860-3882	ttggctgtatttagatttatcac	GAUAAAUCUAAAUACAGCCAA	GGCUGUAUUUAGAUUUAUCAC	8
		3861-3883	tggctgtatttagatttatcact	UGAUAAAUCUAAAUACAGCCA	GCUGUAUUUAGAUUUAUCACU	11
		3864-3886	ctgtatttagatttatcactttt	AAGUGAUAAAUCUAAAUACAG	GUAUUUAGAUUUAUCACUUUU	11
		3870-3892	ttagatttatcactttttaatag	AUUAAAAAGUGAUAAAUCUAA	AGAUUUAUCACUUUUUAAUAG	10
		3871-3893	tagatttatcactttttaatagg	UAUUAAAAAGUGAUAAAUCUA	GAUUUAUCACUUUUUAAUAGG	10
		3885-3907	tttaatagggtgagcttgagagt	UCUCAAGCUCACCCUAUUAAA	UAAUAGGGUGAGCUUGAGAGU	9
		3892-3914	gggtgagcttgagagttttcttt	AGAAAACUCUCAAGCUCACCC	GUGAGCUUGAGAGUUUUCUUU	12
		3965-3987	ttgactaatttcacatgctctaa	AGAGCAUGUGAAAUUAGUCAA	GACUAAUUUCACAUGCUCUAA	12
		3967-3989	gactaatttcacatgctctaaaa	UUAGAGCAUGUGAAAUUAGUC	CUAAUUUCACAUGCUCUAAAA	11
		3968-3990	actaatttcacatgctctaaaaa	UUUAGAGCAUGUGAAAUUAGU	UAAUUUCACAUGCUCUAAAAA	12
		3969-3991	ctaatttcacatgctctaaaaac	UUUUAGAGCAUGUGAAAUUAG	AAUUUCACAUGCUCUAAAAAC	10
		3970-3992	taatttcacatgctctaaaaacc	UUUUUAGAGCAUGUGAAAUUA	AUUUCACAUGCUCUAAAAACC	10
		3974-3996	ttcacatgctctaaaaaccttca	AAGGUUUUUAGAGCAUGUGAA	CACAUGCUCUAAAAACCUUCA	11
		3976-3998	cacatgctctaaaaaccttcaaa	UGAAGGUUUUUAGAGCAUGUG	CAUGCUCUAAAAACCUUCAAA	12
		3988-4010	aaaccttcaaaggtgattatttt	AAUAAUCACCUUUGAAGGUUU	ACCUUCAAAGGUGAUUAUUUU	9
		3989-4011	aaccttcaaaggtgattattttt	AAAUAAUCACCUUUGAAGGUU	CCUUCAAAGGUGAUUAUUUUU	12
		4016-4038	tggaaactccaggtccattctgt	AGAAUGGACCUGGAGUUUCCA	GAAACUCCAGGUCCAUUCUGU	8
		4025-4047	caggtccattctgtttaaatccc	GAUUUAAACAGAAUGGACCUG	GGUCCAUUCUGUUUAAAUCCC	10
		4028-4050	gtccattctgtttaaatccctaa	AGGGAUUUAAACAGAAUGGAC	CCAUUCUGUUUAAAUCCCUAA	12
		4029-4051	tccattctgtttaaatccctaag	UAGGGAUUUAAACAGAAUGGA	CAUUCUGUUUAAAUCCCUAAG	12
		4033-4055	ttctgtttaaatccctaagaatg	UUCUUAGGGAUUUAAACAGAA	CUGUUUAAAUCCCUAAGAAUG	11
		4042-4064	aatccctaagaatgtcagaatta	AUUCUGACAUUCUUAGGGAUU	UCCCUAAGAAUGUCAGAAUUA	10
		4043-4065	atccctaagaatgtcagaattaa	AAUUCUGACAUUCUUAGGGAU	CCCUAAGAAUGUCAGAAUUAA	12
		4044-4066	tccctaagaatgtcagaattaaa	UAAUUCUGACAUUCUUAGGGA	CCUAAGAAUGUCAGAAUUAAA	12
		4046-4068	cctaagaatgtcagaattaaaat	UUUAAUUCUGACAUUCUUAGG	UAAGAAUGUCAGAAUUAAAAU	10
		4050-4072	agaatgtcagaattaaaataaca	UUAUUUUAAUUCUGACAUUCU	AAUGUCAGAAUUAAAAUAACA	9
		4052-4074	aatgtcagaattaaaataacagg	UGUUAUUUUAAUUCUGACAUU	UGUCAGAAUUAAAAUAACAGG	9
		4071-4093	cagggctatcccgtaattggaaa	UCCAAUUACGGGAUAGCCCUG	GGGCUAUCCCGUAAUUGGAAA	9
		4072-4094	agggctatcccgtaattggaaat	UUCCAAUUACGGGAUAGCCCU	GGCUAUCCCGUAAUUGGAAAU	9
		4073-4095	gggctatcccgtaattggaaata	UUUCCAAUUACGGGAUAGCCC	GCUAUCCCGUAAUUGGAAAUA	10
		4074-4096	ggctatcccgtaattggaaatat	AUUUCCAAUUACGGGAUAGCC	CUAUCCCGUAAUUGGAAAUAU	10
		4077-4099	tatcccgtaattggaaatatttc	AAUAUUUCCAAUUACGGGAUA	UCCCGUAAUUGGAAAUAUUUC	9
		4078-4100	atcccgtaattggaaatatttct	AAAUAUUUCCAAUUACGGGAU	CCCGUAAUUGGAAAUAUUUCU	9
		4079-4101	tcccgtaattggaaatatttctt	GAAAUAUUUCCAAUUACGGGA	CCGUAAUUGGAAAUAUUUCUU	9
		4080-4102	cccgtaattggaaatatttcttt	AGAAAUAUUUCCAAUUACGGG	CGUAAUUGGAAAUAUUUCUUU	12
		4097-4119	ttcttttttcaggatgctatagt	UAUAGCAUCCUGAAAAAAGAA	CUUUUUUCAGGAUGCUAUAGU	9
		4103-4125	tttcaggatgctatagtcaattt	AUUGACUAUAGCAUCCUGAAA	UCAGGAUGCUAUAGUCAAUUU	10
		4106-4128	caggatgctatagtcaatttagt	UAAAUUGACUAUAGCAUCCUG	GGAUGCUAUAGUCAAUUUAGU	12
		4110-4132	atgctatagtcaatttagtaagt	UUACUAAAUUGACUAUAGCAU	GCUAUAGUCAAUUUAGUAAGU	11
		4122-4144	atttagtaagtgaccaccaaatt	UUUGGUGGUCACUUACUAAAU	UUAGUAAGUGACCACCAAAUU	11
		4124-4146	ttagtaagtgaccaccaaattgt	AAUUUGGUGGUCACUUACUAA	AGUAAGUGACCACCAAAUUGU	7
		4126-4148	agtaagtgaccaccaaattgtta	ACAAUUUGGUGGUCACUUACU	UAAGUGACCACCAAAUUGUUA	9
		4134-4156	accaccaaattgttatttgcact	UGCAAAUAACAAUUUGGUGGU	CACCAAAUUGUUAUUUGCACU	11
		4136-4158 selected	caccaaattgttatttgcactaa	AGUGCAAAUAACAAUUUGGUG	CCAAAUUGUUAUUUGCACUAA	13
		4137-4159	accaaattgttatttgcactaac	UAGUGCAAAUAACAAUUUGGU	CAAAUUGUUAUUUGCACUAAC	11
		4138-4160	ccaaattgttatttgcactaaca	UUAGUGCAAAUAACAAUUUGG	AAAUUGUUAUUUGCACUAACA	9
		4140-4162	aaattgttatttgcactaacaaa	UGUUAGUGCAAAUAACAAUUU	AUUGUUAUUUGCACUAACAAA	10
		4150-4172	ttgcactaacaaagctcaaaaca	UUUUGAGCUUUGUUAGUGCAA	GCACUAACAAAGCUCAAAACA	13
		4151-4173	tgcactaacaaagctcaaaacac	GUUUUGAGCUUUGUUAGUGCA	CACUAACAAAGCUCAAAACAC	9
		4157-4179	aacaaagctcaaaacacgataag	UAUCGUGUUUUGAGCUUUGUU	CAAAGCUCAAAACACGAUAAG	12
		4158-4180	acaaagctcaaaacacgataagt	UUAUCGUGUUUUGAGCUUUGU	AAAGCUCAAAACACGAUAAGU	11
		4160-4182	aaagctcaaaacacgataagttt	ACUUAUCGUGUUUUGAGCUUU	AGCUCAAAACACGAUAAGUUU	9
		4161-4183	aagctcaaaacacgataagttta	AACUUAUCGUGUUUUGAGCUU	GCUCAAAACACGAUAAGUUUA	13
		4162-4184	agctcaaaacacgataagtttac	AAACUUAUCGUGUUUUGAGCU	CUCAAAACACGAUAAGUUUAC	11
		4163-4185	gctcaaaacacgataagtttact	UAAACUUAUCGUGUUUUGAGC	UCAAAACACGAUAAGUUUACU	11
		4174-4196	gataagtttactcctccatctca	AGAUGGAGGAGUAAACUUAUC	UAAGUUUACUCCUCCAUCUCA	10
		4179-4201	gtttactcctccatctcagtaat	UACUGAGAUGGAGGAGUAAAC	UUACUCCUCCAUCUCAGUAAU	9
		4180-4202	tttactcctccatctcagtaata	UUACUGAGAUGGAGGAGUAAA	UACUCCUCCAUCUCAGUAAUA	10
		4183-4205	actcctccatctcagtaataaaa	UUAUUACUGAGAUGGAGGAGU	UCCUCCAUCUCAGUAAUAAAA	12
		4184-4206	ctcctccatctcagtaataaaaa	UUUAUUACUGAGAUGGAGGAG	CCUCCAUCUCAGUAAUAAAAA	12
		4185-4207	tcctccatctcagtaataaaaat	UUUUAUUACUGAGAUGGAGGA	CUCCAUCUCAGUAAUAAAAAU	12
		4188-4210	tccatctcagtaataaaaattaa	AAUUUUUAUUACUGAGAUGGA	CAUCUCAGUAAUAAAAAUUAA	11
		4190-4212	catctcagtaataaaaattaagc	UUAAUUUUUAUUACUGAGAUG	UCUCAGUAAUAAAAAUUAAGC	9
		4195-4217	cagtaataaaaattaagctgtaa	ACAGCUUAAUUUUUAUUACUG	GUAAUAAAAAUUAAGCUGUAA	10
		4201-4223	taaaaattaagctgtaatcaacc	UUGAUUACAGCUUAAUUUUUA	AAAAUUAAGCUGUAAUCAACC	9
		4208-4230	taagctgtaatcaaccttctagg	UAGAAGGUUGAUUACAGCUUA	AGCUGUAAUCAACCUUCUAGG	9
		4217-4239	atcaaccttctaggtttctcttg	AGAGAAACCUAGAAGGUUGAU	CAACCUUCUAGGUUUCUCUUG	12
		4220-4242 selectedld	aaccttctaggtttctcttgtct	ACAAGAGAAACCUAGAAGGUU	CCUUCUAGGUUUCUCUUGUCU	12
		4224-4246	ttctaggtttctcttgtcttaaa	UAAGACAAGAGAAACCUAGAA	CUAGGUUUCUCUUGUCUUAAA	13
		4226-4248	ctaggtttctcttgtcttaaaat	UUUAAGACAAGAGAAACCUAG	AGGUUUCUCUUGUCUUAAAAU	11
		4227-4249	taggtttctcttgtcttaaaatg	UUUUAAGACAAGAGAAACCUA	GGUUUCUCUUGUCUUAAAAUG	12
		4228-4250	aggtttctcttgtcttaaaatgg	AUUUUAAGACAAGAGAAACCU	GUUUCUCUUGUCUUAAAAUGG	11
		4232-4254	ttctcttgtcttaaaatgggtat	ACCCAUUUUAAGACAAGAGAA	CUCUUGUCUUAAAAUGGGUAU	11
		4234-4256	ctcttgtcttaaaatgggtattc	AUACCCAUUUUAAGACAAGAG	CUUGUCUUAAAAUGGGUAUUC	11
		4237-4259	ttgtcttaaaatgggtattcaaa	UGAAUACCCAUUUUAAGACAA	GUCUUAAAAUGGGUAUUCAAA	11
		4239-4261	gtcttaaaatgggtattcaaaaa	UUUGAAUACCCAUUUUAAGAC	CUUAAAAUGGGUAUUCAAAAA	12
		4240-4262	tcttaaaatgggtattcaaaaat	UUUUGAAUACCCAUUUUAAGA	UUAAAAUGGGUAUUCAAAAAU	11
		4241-4263	cttaaaatgggtattcaaaaatg	UUUUUGAAUACCCAUUUUAAG	UAAAAUGGGUAUUCAAAAAUG	11
		4247-4269	atgggtattcaaaaatggggatc	UCCCCAUUUUUGAAUACCCAU	GGGUAUUCAAAAAUGGGGAUC	12
		4262-4284	tggggatctgtggtgtatgtatg	UACAUACACCACAGAUCCCCA	GGGAUCUGUGGUGUAUGUAUG	8
		4263-4285	ggggatctgtggtgtatgtatgg	AUACAUACACCACAGAUCCCC	GGAUCUGUGGUGUAUGUAUGG	10
		4267-4289	atctgtggtgtatgtatggaaac	UUCCAUACAUACACCACAGAU	CUGUGGUGUAUGUAUGGAAAC	10
		4270-4292	tgtggtgtatgtatggaaacaca	UGUUUCCAUACAUACACCACA	UGGUGUAUGUAUGGAAACACA	9
		4272-4294	tggtgtatgtatggaaacacata	UGUGUUUCCAUACAUACACCA	GUGUAUGUAUGGAAACACAUA	11
		4274-4296	gtgtatgtatggaaacacatact	UAUGUGUUUCCAUACAUACAC	GUAUGUAUGGAAACACAUACU	10
		4281-4303	tatggaaacacatactccttaat	UAAGGAGUAUGUGUUUCCAUA	UGGAAACACAUACUCCUUAAU	10
		4282-4304	atggaaacacatactccttaatt	UUAAGGAGUAUGUGUUUCCAU	GGAAACACAUACUCCUUAAUU	13
		4283-4305	tggaaacacatactccttaattt	AUUAAGGAGUAUGUGUUUCCA	GAAACACAUACUCCUUAAUUU	12
		4284-4306	ggaaacacatactccttaattta	AAUUAAGGAGUAUGUGUUUCC	AAACACAUACUCCUUAAUUUA	11
		4286-4308	aaacacatactccttaatttacc	UAAAUUAAGGAGUAUGUGUUU	ACACAUACUCCUUAAUUUACC	9
		4287-4309	aacacatactccttaatttacct	GUAAAUUAAGGAGUAUGUGUU	CACAUACUCCUUAAUUUACCU	6
		4289-4311	cacatactccttaatttacctgt	AGGUAAAUUAAGGAGUAUGUG	CAUACUCCUUAAUUUACCUGU	11
		4295-4317	ctccttaatttacctgttgttgg	AACAACAGGUAAAUUAAGGAG	CCUUAAUUUACCUGUUGUUGG	11
		4298-4320	cttaatttacctgttgttggaaa	UCCAACAACAGGUAAAUUAAG	UAAUUUACCUGUUGUUGGAAA	12
		4305-4327	tacctgttgttggaaactggaga	UCCAGUUUCCAACAACAGGUA	CCUGUUGUUGGAAACUGGAGA	10
		4314-4336	ttggaaactggagaaatgattgt	AAUCAUUUCUCCAGUUUCCAA	GGAAACUGGAGAAAUGAUUGU	10
		4329-4351	atgattgtcgggcaaccgtttat	AAACGGUUGCCCGACAAUCAU	GAUUGUCGGGCAACCGUUUAU	8
		4330-4352	tgattgtcgggcaaccgtttatt	UAAACGGUUGCCCGACAAUCA	AUUGUCGGGCAACCGUUUAUU	8
		4342-4364	aaccgtttattttttattgtatt	UACAAUAAAAAAUAAACGGUU	CCGUUUAUUUUUUAUUGUAUU	11
		4370-4392	tggttgagggatttttttataaa	UAUAAAAAAAUCCCUCAACCA	GUUGAGGGAUUUUUUUAUAAA	13
		4374-4396	tgagggatttttttataaacagt	UGUUUAUAAAAAAAUCCCUCA	AGGGAUUUUUUUAUAAACAGU	11
		4376-4398	agggatttttttataaacagttt	ACUGUUUAUAAAAAAAUCCCU	GGAUUUUUUUAUAAACAGUUU	11
		4377-4399	gggatttttttataaacagtttt	AACUGUUUAUAAAAAAAUCCC	GAUUUUUUUAUAAACAGUUUU	11
		4391-4413	aacagttttacttgtgtcatatt	UAUGACACAAGUAAAACUGUU	CAGUUUUACUUGUGUCAUAUU	11
		4398-4420	ttacttgtgtcatattttaaaat	UUUAAAAUAUGACACAAGUAA	ACUUGUGUCAUAUUUUAAAAU	10
		4446-4468	tcctttgttaggtcattttcagt	UGAAAAUGACCUAACAAAGGA	CUUUGUUAGGUCAUUUUCAGU	12
		4450-4472	ttgttaggtcattttcagtgact	UCACUGAAAAUGACCUAACAA	GUUAGGUCAUUUUCAGUGACU	11
		4453-4475	ttaggtcattttcagtgactaat	UAGUCACUGAAAAUGACCUAA	AGGUCAUUUUCAGUGACUAAU	10
		4455-4477	aggtcattttcagtgactaatag	AUUAGUCACUGAAAAUGACCU	GUCAUUUUCAGUGACUAAUAG	10
		4456-4478	ggtcattttcagtgactaatagg	UAUUAGUCACUGAAAAUGACC	UCAUUUUCAGUGACUAAUAGG	11
		4462-4484	tttcagtgactaatagggataat	UAUCCCUAUUAGUCACUGAAA	UCAGUGACUAAUAGGGAUAAU	10
		4463-4485	ttcagtgactaatagggataatc	UUAUCCCUAUUAGUCACUGAA	CAGUGACUAAUAGGGAUAAUC	9
		4467-4489	gtgactaatagggataatccagg	UGGAUUAUCCCUAUUAGUCAC	GACUAAUAGGGAUAAUCCAGG	9
		4472-4494	taatagggataatccaggtaact	UUACCUGGAUUAUCCCUAUUA	AUAGGGAUAAUCCAGGUAACU	10
		4475-4497	tagggataatccaggtaactttg	AAGUUACCUGGAUUAUCCCUA	GGGAUAAUCCAGGUAACUUUG	9
		4476-4498	agggataatccaggtaactttga	AAAGUUACCUGGAUUAUCCCU	GGAUAAUCCAGGUAACUUUGA	12
		4478-4500	ggataatccaggtaactttgaag	UCAAAGUUACCUGGAUUAUCC	AUAAUCCAGGUAACUUUGAAG	8
		4479-4501	gataatccaggtaactttgaaga	UUCAAAGUUACCUGGAUUAUC	UAAUCCAGGUAACUUUGAAGA	12
		4483-4505	atccaggtaactttgaagagatg	UCUCUUCAAAGUUACCUGGAU	CCAGGUAACUUUGAAGAGAUG	11
		4484-4506	tccaggtaactttgaagagatga	AUCUCUUCAAAGUUACCUGGA	CAGGUAACUUUGAAGAGAUGA	11
		4486-4508	caggtaactttgaagagatgagc	UCAUCUCUUCAAAGUUACCUG	GGUAACUUUGAAGAGAUGAGC	9
		4491-4513	aactttgaagagatgagcagtga	ACUGCUCAUCUCUUCAAAGUU	CUUUGAAGAGAUGAGCAGUGA	9
		4495-4517	ttgaagagatgagcagtgagtga	ACUCACUGCUCAUCUCUUCAA	GAAGAGAUGAGCAGUGAGUGA	11
		4497-4519	gaagagatgagcagtgagtgacc	UCACUCACUGCUCAUCUCUUC	AGAGAUGAGCAGUGAGUGACC	10
		4509-4531	agtgagtgaccaggcagtttttc	AAAACUGCCUGGUCACUCACU	UGAGUGACCAGGCAGUUUUUC	8
		4510-4532	gtgagtgaccaggcagtttttct	AAAAACUGCCUGGUCACUCAC	GAGUGACCAGGCAGUUUUUCU	8
		4512-4534	gagtgaccaggcagtttttctgc	AGAAAAACUGCCUGGUCACUC	GUGACCAGGCAGUUUUUCUGC	9
		4519-4541	caggcagtttttctgcctttagc	UAAAGGCAGAAAAACUGCCUG	GGCAGUUUUUCUGCCUUUAGC	10
		4531-4553	ctgcctttagctttgacagttct	AACUGUCAAAGCUAAAGGCAG	GCCUUUAGCUUUGACAGUUCU	10
		4532-4554	tgcctttagctttgacagttctt	GAACUGUCAAAGCUAAAGGCA	CCUUUAGCUUUGACAGUUCUU	9
		4533-4555	gcctttagctttgacagttctta	AGAACUGUCAAAGCUAAAGGC	CUUUAGCUUUGACAGUUCUUA	11
		4537-4559	ttagctttgacagttcttaatta	AUUAAGAACUGUCAAAGCUAA	AGCUUUGACAGUUCUUAAUUA	10
		4538-4560	tagctttgacagttcttaattaa	AAUUAAGAACUGUCAAAGCUA	GCUUUGACAGUUCUUAAUUAA	12
		4539-4561	agctttgacagttcttaattaag	UAAUUAAGAACUGUCAAAGCU	CUUUGACAGUUCUUAAUUAAG	12
		4540-4562	gctttgacagttcttaattaaga	UUAAUUAAGAACUGUCAAAGC	UUUGACAGUUCUUAAUUAAGA	10
		4542-4564	tttgacagttcttaattaagatc	UCUUAAUUAAGAACUGUCAAA	UGACAGUUCUUAAUUAAGAUC	12
		4543-4565	ttgacagttcttaattaagatca	AUCUUAAUUAAGAACUGUCAA	GACAGUUCUUAAUUAAGAUCA	12
		4545-4567	gacagttcttaattaagatcatt	UGAUCUUAAUUAAGAACUGUC	CAGUUCUUAAUUAAGAUCAUU	11
		4547-4569	cagttcttaattaagatcattga	AAUGAUCUUAAUUAAGAACUG	GUUCUUAAUUAAGAUCAUUGA	8
		4550-4572	ttcttaattaagatcattgaaga	UUCAAUGAUCUUAAUUAAGAA	CUUAAUUAAGAUCAUUGAAGA	8
		4566-4588	ttgaagaccagctttctcataaa	UAUGAGAAAGCUGGUCUUCAA	GAAGACCAGCUUUCUCAUAAA	10
		4567-4589	tgaagaccagctttctcataaat	UUAUGAGAAAGCUGGUCUUCA	AAGACCAGCUUUCUCAUAAAU	11
		4571-4593	gaccagctttctcataaatttct	AAAUUUAUGAGAAAGCUGGUC	CCAGCUUUCUCAUAAAUUUCU	12
		4575-4597	agctttctcataaatttctcttt	AGAGAAAUUUAUGAGAAAGCU	CUUUCUCAUAAAUUUCUCUUU	12
		4581-4603	ctcataaatttctctttttgaaa	UCAAAAAGAGAAAUUUAUGAG	CAUAAAUUUCUCUUUUUGAAA	12
		4582-4604	tcataaatttctctttttgaaaa	UUCAAAAAGAGAAAUUUAUGA	AUAAAUUUCUCUUUUUGAAAA	13
		4603-4625	aaaaagaaagcatttgtactaag	UAGUACAAAUGCUUUCUUUUU	AAAGAAAGCAUUUGUACUAAG	10
		4604-4626	aaaagaaagcatttgtactaagc	UUAGUACAAAUGCUUUCUUUU	AAGAAAGCAUUUGUACUAAGC	9
		4616-4638	ttgtactaagctcctctgtaaga	UUACAGAGGAGCUUAGUACAA	GUACUAAGCUCCUCUGUAAGA	12
		4618-4640	gtactaagctcctctgtaagaca	UCUUACAGAGGAGCUUAGUAC	ACUAAGCUCCUCUGUAAGACA	7
		4620-4642	actaagctcctctgtaagacaac	UGUCUUACAGAGGAGCUUAGU	UAAGCUCCUCUGUAAGACAAC	10
		4623-4645	aagctcctctgtaagacaacatc	UGUUGUCUUACAGAGGAGCUU	GCUCCUCUGUAAGACAACAUC	10
		4624-4646	agctcctctgtaagacaacatct	AUGUUGUCUUACAGAGGAGCU	CUCCUCUGUAAGACAACAUCU	11
		4626-4648	ctcctctgtaagacaacatctta	AGAUGUUGUCUUACAGAGGAG	CCUCUGUAAGACAACAUCUUA	10
		4627-4649	tcctctgtaagacaacatcttaa	AAGAUGUUGUCUUACAGAGGA	CUCUGUAAGACAACAUCUUAA	12
		4630-4652	tctgtaagacaacatcttaaatc	UUUAAGAUGUUGUCUUACAGA	UGUAAGACAACAUCUUAAAUC	10
		4631-4653	ctgtaagacaacatcttaaatct	AUUUAAGAUGUUGUCUUACAG	GUAAGACAACAUCUUAAAUCU	11
		4637-4659	gacaacatcttaaatcttaaaag	UUUAAGAUUUAAGAUGUUGUC	CAACAUCUUAAAUCUUAAAAG	12
		4638-4660	acaacatcttaaatcttaaaagt	UUUUAAGAUUUAAGAUGUUGU	AACAUCUUAAAUCUUAAAAGU	11
		4640-4662	aacatcttaaatcttaaaagtgt	ACUUUUAAGAUUUAAGAUGUU	CAUCUUAAAUCUUAAAAGUGU	11
		4643-4665	atcttaaatcttaaaagtgttgt	AACACUUUUAAGAUUUAAGAU	CUUAAAUCUUAAAAGUGUUGU	10
		4648-4670	aaatcttaaaagtgttgttatca	AUAACAACACUUUUAAGAUUU	AUCUUAAAAGUGUUGUUAUCA	10
		4650-4672	atcttaaaagtgttgttatcatg	UGAUAACAACACUUUUAAGAU	CUUAAAAGUGUUGUUAUCAUG	9
		4664-4686	gttatcatgactggtgagagaag	UCUCUCACCAGUCAUGAUAAC	UAUCAUGACUGGUGAGAGAAG	10
		4667-4689	atcatgactggtgagagaagaaa	UCUUCUCUCACCAGUCAUGAU	CAUGACUGGUGAGAGAAGAAA	9
		4668-4690	tcatgactggtgagagaagaaaa	UUCUUCUCUCACCAGUCAUGA	AUGACUGGUGAGAGAAGAAAA	10
		4670-4692	atgactggtgagagaagaaaaca	UUUUCUUCUCUCACCAGUCAU	GACUGGUGAGAGAAGAAAACA	11
		4676-4698	ggtgagagaagaaaacattttgt	AAAAUGUUUUCUUCUCUCACC	UGAGAGAAGAAAACAUUUUGU	11
		4698-4720	tttttattaaatggagcattatt	UAAUGCUCCAUUUAAUAAAAA	UUUAUUAAAUGGAGCAUUAUU	9
		4704-4726	ttaaatggagcattatttacaaa	UGUAAAUAAUGCUCCAUUUAA	AAAUGGAGCAUUAUUUACAAA	12
		4708-4730	atggagcattatttacaaaaagc	UUUUUGUAAAUAAUGCUCCAU	GGAGCAUUAUUUACAAAAAGC	11
		4721-4743	tacaaaaagccattgttgagaat	UCUCAACAAUGGCUUUUUGUA	CAAAAAGCCAUUGUUGAGAAU	12
		4722-4744	acaaaaagccattgttgagaatt	UUCUCAACAAUGGCUUUUUGU	AAAAAGCCAUUGUUGAGAAUU	13
		4723-4745	caaaaagccattgttgagaatta	AUUCUCAACAAUGGCUUUUUG	AAAAGCCAUUGUUGAGAAUUA	10
		4725-4747	aaaagccattgttgagaattaga	UAAUUCUCAACAAUGGCUUUU	AAGCCAUUGUUGAGAAUUAGA	10
		4727-4749	aagccattgttgagaattagatc	UCUAAUUCUCAACAAUGGCUU	GCCAUUGUUGAGAAUUAGAUC	11
		4738-4760	gagaattagatcccacatcgtat	ACGAUGUGGGAUCUAAUUCUC	GAAUUAGAUCCCACAUCGUAU	10
		4741-4763	aattagatcccacatcgtataaa	UAUACGAUGUGGGAUCUAAUU	UUAGAUCCCACAUCGUAUAAA	9
		4747-4769	atcccacatcgtataaatatcta	GAUAUUUAUACGAUGUGGGAU	CCCACAUCGUAUAAAUAUCUA	8
		4748-4770	tcccacatcgtataaatatctat	AGAUAUUUAUACGAUGUGGGA	CCACAUCGUAUAAAUAUCUAU	11
		4749-4771	cccacatcgtataaatatctatt	UAGAUAUUUAUACGAUGUGGG	CACAUCGUAUAAAUAUCUAUU	13
		4751-4773	cacatcgtataaatatctattaa	AAUAGAUAUUUAUACGAUGUG	CAUCGUAUAAAUAUCUAUUAA	12
		4752-4774	acatcgtataaatatctattaac	UAAUAGAUAUUUAUACGAUGU	AUCGUAUAAAUAUCUAUUAAC	9
		4753-4775	catcgtataaatatctattaacc	UUAAUAGAUAUUUAUACGAUG	UCGUAUAAAUAUCUAUUAACC	10
		4754-4776	atcgtataaatatctattaacca	GUUAAUAGAUAUUUAUACGAU	CGUAUAAAUAUCUAUUAACCA	7
		4766-4788	tctattaaccattctaaataaag	UUAUUUAGAAUGGUUAAUAGA	UAUUAACCAUUCUAAAUAAAG	9
		4767-4789	ctattaaccattctaaataaaga	UUUAUUUAGAAUGGUUAAUAG	AUUAACCAUUCUAAAUAAAGA	9
		4772-4794	aaccattctaaataaagagaact	UUCUCUUUAUUUAGAAUGGUU	CCAUUCUAAAUAAAGAGAACU	11
		4786-4808	aagagaactccagtgttgctatg	UAGCAACACUGGAGUUCUCUU	GAGAACUCCAGUGUUGCUAUG	9
		4793-4815	ctccagtgttgctatgtgcaaga	UUGCACAUAGCAACACUGGAG	CCAGUGUUGCUAUGUGCAAGA	11
		4796-4818	cagtgttgctatgtgcaagatcc	AUCUUGCACAUAGCAACACUG	GUGUUGCUAUGUGCAAGAUCC	10
		4801-4823	ttgctatgtgcaagatcctctct	AGAGGAUCUUGCACAUAGCAA	GCUAUGUGCAAGAUCCUCUCU	12
		4812-4834	aagatcctctcttggagcttttt	AAAGCUCCAAGAGAGGAUCUU	GAUCCUCUCUUGGAGCUUUUU	11
		4818-4840	ctctcttggagcttttttgcata	UGCAAAAAAGCUCCAAGAGAG	CUCUUGGAGCUUUUUUGCAUA	9
		4823-4845	ttggagcttttttgcatagcaat	UGCUAUGCAAAAAAGCUCCAA	GGAGCUUUUUUGCAUAGCAAU	12
		4824-4846	tggagcttttttgcatagcaatt	UUGCUAUGCAAAAAAGCUCCA	GAGCUUUUUUGCAUAGCAAUU	13
		4825-4847	ggagcttttttgcatagcaatta	AUUGCUAUGCAAAAAAGCUCC	AGCUUUUUUGCAUAGCAAUUA	9
		4826-4848	gagcttttttgcatagcaattaa	AAUUGCUAUGCAAAAAAGCUC	GCUUUUUUGCAUAGCAAUUAA	11
		4827-4849	agcttttttgcatagcaattaaa	UAAUUGCUAUGCAAAAAAGCU	CUUUUUUGCAUAGCAAUUAAA	10
		4840-4862	agcaattaaaggtgtgctatttg	AAUAGCACACCUUUAAUUGCU	CAAUUAAAGGUGUGCUAUUUG	10
		4843-4865	aattaaaggtgtgctatttgtca	ACAAAUAGCACACCUUUAAUU	UUAAAGGUGUGCUAUUUGUCA	8
		4845-4867	ttaaaggtgtgctatttgtcagt	UGACAAAUAGCACACCUUUAA	AAAGGUGUGCUAUUUGUCAGU	11
		4848-4870	aaggtgtgctatttgtcagtagc	UACUGACAAAUAGCACACCUU	GGUGUGCUAUUUGUCAGUAGC	11
		4854-4876	tgctatttgtcagtagccatttt	AAUGGCUACUGACAAAUAGCA	CUAUUUGUCAGUAGCCAUUUU	12
		4856-4878	ctatttgtcagtagccatttttt	AAAAUGGCUACUGACAAAUAG	AUUUGUCAGUAGCCAUUUUUU	11
		4864-4886	cagtagccatttttttgcagtga	ACUGCAAAAAAAUGGCUACUG	GUAGCCAUUUUUUUGCAGUGA	12
		4868-4890	agccatttttttgcagtgatttg	AAUCACUGCAAAAAAAUGGCU	CCAUUUUUUUGCAGUGAUUUG	11
		4869-4891	gccatttttttgcagtgatttga	AAAUCACUGCAAAAAAAUGGC	CAUUUUUUUGCAGUGAUUUGA	10
		4878-4900	ttgcagtgatttgaagaccaaag	UUGGUCUUCAAAUCACUGCAA	GCAGUGAUUUGAAGACCAAAG	12
		4879-4901	tgcagtgatttgaagaccaaagt	UUUGGUCUUCAAAUCACUGCA	CAGUGAUUUGAAGACCAAAGU	9
		4881-4903	cagtgatttgaagaccaaagttg	ACUUUGGUCUUCAAAUCACUG	GUGAUUUGAAGACCAAAGUUG	11
		4888-4910	ttgaagaccaaagttgttttaca	UAAAACAACUUUGGUCUUCAA	GAAGACCAAAGUUGUUUUACA	12
		4890-4912	gaagaccaaagttgttttacagc	UGUAAAACAACUUUGGUCUUC	AGACCAAAGUUGUUUUACAGC	13
		4893-4915	gaccaaagttgttttacagctgt	AGCUGUAAAACAACUUUGGUC	CCAAAGUUGUUUUACAGCUGU	11
		4898-4920	aagttgttttacagctgtgttac	AACACAGCUGUAAAACAACUU	GUUGUUUUACAGCUGUGUUAC	11
		4906-4928	ttacagctgtgttaccgttaaag	UUAACGGUAACACAGCUGUAA	ACAGCUGUGUUACCGUUAAAG	11
		4907-4929	tacagctgtgttaccgttaaagg	UUUAACGGUAACACAGCUGUA	CAGCUGUGUUACCGUUAAAGG	11
		4910-4932	agctgtgttaccgttaaaggttt	ACCUUUAACGGUAACACAGCU	CUGUGUUACCGUUAAAGGUUU	11
		4912-4934	ctgtgttaccgttaaaggttttt	AAACCUUUAACGGUAACACAG	GUGUUACCGUUAAAGGUUUUU	12
		4914-4936	gtgttaccgttaaaggttttttt	AAAAACCUUUAACGGUAACAC	GUUACCGUUAAAGGUUUUUUU	11
		4917-4939	ttaccgttaaaggtttttttttt	AAAAAAAACCUUUAACGGUAA	ACCGUUAAAGGUUUUUUUUUU	11
		4918-4940	taccgttaaaggttttttttttt	AAAAAAAAACCUUUAACGGUA	CCGUUAAAGGUUUUUUUUUUU	12
		4933-4955	ttttttttatatgtattaaatca	AUUUAAUACAUAUAAAAAAAA	UUUUUUAUAUGUAUUAAAUCA	10
		4935-4957	ttttttatatgtattaaatcaat	UGAUUUAAUACAUAUAAAAAA	UUUUAUAUGUAUUAAAUCAAU	9
		4937-4959	ttttatatgtattaaatcaattt	AUUGAUUUAAUACAUAUAAAA	UUAUAUGUAUUAAAUCAAUUU	10
		4940-4962	tatatgtattaaatcaatttatc	UAAAUUGAUUUAAUACAUAUA	UAUGUAUUAAAUCAAUUUAUC	9
		4950-4972	aaatcaatttatcactgtttaaa	UAAACAGUGAUAAAUUGAUUU	AUCAAUUUAUCACUGUUUAAA	10
		4951-4973	aatcaatttatcactgtttaaag	UUAAACAGUGAUAAAUUGAUU	UCAAUUUAUCACUGUUUAAAG	9
		4952-4974	atcaatttatcactgtttaaagc	UUUAAACAGUGAUAAAUUGAU	CAAUUUAUCACUGUUUAAAGC	11
		4962-4984	cactgtttaaagctttgaatatc	UAUUCAAAGCUUUAAACAGUG	CUGUUUAAAGCUUUGAAUAUC	11
		4970-4992	aaagctttgaatatctgcaatct	AUUGCAGAUAUUCAAAGCUUU	AGCUUUGAAUAUCUGCAAUCU	10
		4972-4994	agctttgaatatctgcaatcttt	AGAUUGCAGAUAUUCAAAGCU	CUUUGAAUAUCUGCAAUCUUU	11
		4983-5005	tctgcaatctttgccaaggtact	UACCUUGGCAAAGAUUGCAGA	UGCAAUCUUUGCCAAGGUACU	10
		4985-5007	tgcaatctttgccaaggtacttt	AGUACCUUGGCAAAGAUUGCA	CAAUCUUUGCCAAGGUACUUU	11
		4989-5011	atctttgccaaggtactttttta	AAAAAGUACCUUGGCAAAGAU	CUUUGCCAAGGUACUUUUUUA	9
		4991-5013	ctttgccaaggtacttttttatt	UAAAAAAGUACCUUGGCAAAG	UUGCCAAGGUACUUUUUUAUU	13
		4993-5015	ttgccaaggtacttttttattta	AAUAAAAAAGUACCUUGGCAA	GCCAAGGUACUUUUUUAUUUA	11
		4996-5018	ccaaggtacttttttatttaaaa	UUAAAUAAAAAAGUACCUUGG	AAGGUACUUUUUUAUUUAAAA	11
		4997-5019	caaggtacttttttatttaaaaa	UUUAAAUAAAAAAGUACCUUG	AGGUACUUUUUUAUUUAAAAA	12
		5019-5041	aaaaacataactttgtaaatatt	UAUUUACAAAGUUAUGUUUUU	AAACAUAACUUUGUAAAUAUU	11
		5020-5042	aaaacataactttgtaaatatta	AUAUUUACAAAGUUAUGUUUU	AACAUAACUUUGUAAAUAUUA	9
		5021-5043	aaacataactttgtaaatattac	AAUAUUUACAAAGUUAUGUUU	ACAUAACUUUGUAAAUAUUAC	9
		5030-5052	tttgtaaatattaccctgtaata	UUACAGGGUAAUAUUUACAAA	UGUAAAUAUUACCCUGUAAUA	8
		5031-5053	ttgtaaatattaccctgtaatat	AUUACAGGGUAAUAUUUACAA	GUAAAUAUUACCCUGUAAUAU	10
		5032-5054	tgtaaatattaccctgtaatatt	UAUUACAGGGUAAUAUUUACA	UAAAUAUUACCCUGUAAUAUU	10
		5035-5057	aaatattaccctgtaatattata	UAAUAUUACAGGGUAAUAUUU	AUAUUACCCUGUAAUAUUAUA	8
		5037-5059	atattaccctgtaatattatata	UAUAAUAUUACAGGGUAAUAU	AUUACCCUGUAAUAUUAUAUA	9
		5038-5060	tattaccctgtaatattatatat	AUAUAAUAUUACAGGGUAAUA	UUACCCUGUAAUAUUAUAUAU	10
		5040-5062	ttaccctgtaatattatatatac	AUAUAUAAUAUUACAGGGUAA	ACCCUGUAAUAUUAUAUAUAC	9
		5042-5064	accctgtaatattatatatactt	GUAUAUAUAAUAUUACAGGGU	CCUGUAAUAUUAUAUAUACUU	8
		5058-5080	tatacttaataaaacattttaag	UAAAAUGUUUUAUUAAGUAUA	UACUUAAUAAAACAUUUUAAG	9
		5059-5081	atacttaataaaacattttaagc	UUAAAAUGUUUUAUUAAGUAU	ACUUAAUAAAACAUUUUAAGC	10
		5065-5087	aataaaacattttaagctatttt	AAUAGCUUAAAAUGUUUUAUU	UAAAACAUUUUAAGCUAUUUU	9
		5070-5092	aacattttaagctattttgttgg	AACAAAAUAGCUUAAAAUGUU	CAUUUUAAGCUAUUUUGUUGG	11
		5089-5111	ttgggctatttctattgctgcta	GCAGCAAUAGAAAUAGCCCAA	GGGCUAUUUCUAUUGCUGCUA	8
		5103-5125	ttgctgctacagcagaccacaag	UGUGGUCUGCUGUAGCAGCAA	GCUGCUACAGCAGACCACAAG	9
		5107-5129	tgctacagcagaccacaagcaca	UGCUUGUGGUCUGCUGUAGCA	CUACAGCAGACCACAAGCACA	10
		5110-5132	tacagcagaccacaagcacattt	AUGUGCUUGUGGUCUGCUGUA	CAGCAGACCACAAGCACAUUU	10
		5112-5134	cagcagaccacaagcacatttct	AAAUGUGCUUGUGGUCUGCUG	GCAGACCACAAGCACAUUUCU	11
		5116-5138	agaccacaagcacatttctgaaa	UCAGAAAUGUGCUUGUGGUCU	ACCACAAGCACAUUUCUGAAA	12
		5118-5140	accacaagcacatttctgaaaaa	UUUCAGAAAUGUGCUUGUGGU	CACAAGCACAUUUCUGAAAAA	12
		5119-5141	ccacaagcacatttctgaaaaat	UUUUCAGAAAUGUGCUUGUGG	ACAAGCACAUUUCUGAAAAAU	12
		5123-5145	aagcacatttctgaaaaatttaa	AAAUUUUUCAGAAAUGUGCUU	GCACAUUUCUGAAAAAUUUAA	12
		5125-5147	gcacatttctgaaaaatttaatt	UUAAAUUUUUCAGAAAUGUGC	ACAUUUCUGAAAAAUUUAAUU	12
		5159-5181	ttttaagttgcttatattctagg	UAGAAUAUAAGCAACUUAAAA	UUAAGUUGCUUAUAUUCUAGG	10
		5163-5185	aagttgcttatattctaggtaac	UACCUAGAAUAUAAGCAACUU	GUUGCUUAUAUUCUAGGUAAC	10
		5166-5188	ttgcttatattctaggtaacaat	UGUUACCUAGAAUAUAAGCAA	GCUUAUAUUCUAGGUAACAAU	7
		5167-5189	tgcttatattctaggtaacaatg	UUGUUACCUAGAAUAUAAGCA	CUUAUAUUCUAGGUAACAAUG	9
		5175-5197	ttctaggtaacaatgtaaagaat	UCUUUACAUUGUUACCUAGAA	CUAGGUAACAAUGUAAAGAAU	11
		5177-5199	ctaggtaacaatgtaaagaatga	AUUCUUUACAUUGUUACCUAG	AGGUAACAAUGUAAAGAAUGA	9
		5179-5201	aggtaacaatgtaaagaatgatt	UCAUUCUUUACAUUGUUACCU	GUAACAAUGUAAAGAAUGAUU	12
		5183-5205	aacaatgtaaagaatgatttaaa	UAAAUCAUUCUUUACAUUGUU	CAAUGUAAAGAAUGAUUUAAA	11
		5185-5207	caatgtaaagaatgatttaaaat	UUUAAAUCAUUCUUUACAUUG	AUGUAAAGAAUGAUUUAAAAU	10
		5187-5209	atgtaaagaatgatttaaaatat	AUUUUAAAUCAUUCUUUACAU	GUAAAGAAUGAUUUAAAAUAU	10
		5190-5212	taaagaatgatttaaaatattaa	AAUAUUUUAAAUCAUUCUUUA	AAGAAUGAUUUAAAAUAUUAA	10
		5191-5213	aaagaatgatttaaaatattaat	UAAUAUUUUAAAUCAUUCUUU	AGAAUGAUUUAAAAUAUUAAU	10
		5192-5214	aagaatgatttaaaatattaatt	UUAAUAUUUUAAAUCAUUCUU	GAAUGAUUUAAAAUAUUAAUU	13
		5195-5217	aatgatttaaaatattaattatg	UAAUUAAUAUUUUAAAUCAUU	UGAUUUAAAAUAUUAAUUAUG	11
		5207-5229	tattaattatgaattttttgagt	UCAAAAAAUUCAUAAUUAAUA	UUAAUUAUGAAUUUUUUGAGU	11
		5211-5233	aattatgaattttttgagtataa	AUACUCAAAAAAUUCAUAAUU	UUAUGAAUUUUUUGAGUAUAA	9
		5213-5235	ttatgaattttttgagtataata	UUAUACUCAAAAAAUUCAUAA	AUGAAUUUUUUGAGUAUAAUA	9
		5214-5236	tatgaattttttgagtataatac	AUUAUACUCAAAAAAUUCAUA	UGAAUUUUUUGAGUAUAAUAC	9
		5215-5237	atgaattttttgagtataatacc	UAUUAUACUCAAAAAAUUCAU	GAAUUUUUUGAGUAUAAUACC	10
		5223-5245	tttgagtataatacccaataagc	UUAUUGGGUAUUAUACUCAAA	UGAGUAUAAUACCCAAUAAGC	9
		5226-5248	gagtataatacccaataagcttt	AGCUUAUUGGGUAUUAUACUC	GUAUAAUACCCAAUAAGCUUU	11
		5230-5252	ataatacccaataagcttttaat	UAAAAGCUUAUUGGGUAUUAU	AAUACCCAAUAAGCUUUUAAU	7
		5231-5253	taatacccaataagcttttaatt	UUAAAAGCUUAUUGGGUAUUA	AUACCCAAUAAGCUUUUAAUU	12
		5234-5256	tacccaataagcttttaattaga	UAAUUAAAAGCUUAUUGGGUA	CCCAAUAAGCUUUUAAUUAGA	10
		5236-5258	cccaataagcttttaattagagc	UCUAAUUAAAAGCUUAUUGGG	CAAUAAGCUUUUAAUUAGAGC	11
		5243-5265	agcttttaattagagcagagttt	ACUCUGCUCUAAUUAAAAGCU	CUUUUAAUUAGAGCAGAGUUU	11
		5247-5269	tttaattagagcagagttttaat	UAAAACUCUGCUCUAAUUAAA	UAAUUAGAGCAGAGUUUUAAU	10
		5250-5272	aattagagcagagttttaattaa	AAUUAAAACUCUGCUCUAAUU	UUAGAGCAGAGUUUUAAUUAA	10
		5251-5273	attagagcagagttttaattaaa	UAAUUAAAACUCUGCUCUAAU	UAGAGCAGAGUUUUAAUUAAA	10
		5253-5275	tagagcagagttttaattaaaag	UUUAAUUAAAACUCUGCUCUA	GAGCAGAGUUUUAAUUAAAAG	11
		5254-5276	agagcagagttttaattaaaagt	UUUUAAUUAAAACUCUGCUCU	AGCAGAGUUUUAAUUAAAAGU	11
		5256-5278	agcagagttttaattaaaagttt	ACUUUUAAUUAAAACUCUGCU	CAGAGUUUUAAUUAAAAGUUU	12

## Sheet: ITGB1 
		site	target	Antisense	Sense	Score
		151-173	ggcccgaacggcccctgacacct	GUGUCAGGGGCCGUUCGGGCC	CCCGAACGGCCCCUGACACCU	4
		196-218	aagcgcagatgaatttacaacca	GUUGUAAAUUCAUCUGCGCUU	GCGCAGAUGAAUUUACAACCA	10
		197-219	agcgcagatgaatttacaaccaa	GGUUGUAAAUUCAUCUGCGCU	CGCAGAUGAAUUUACAACCAA	9
		201-223	cagatgaatttacaaccaatttt	AAUUGGUUGUAAAUUCAUCUG	GAUGAAUUUACAACCAAUUUU	11
		203-225	gatgaatttacaaccaattttct	AAAAUUGGUUGUAAAUUCAUC	UGAAUUUACAACCAAUUUUCU	10
		215-237	accaattttctggattggactga	AGUCCAAUCCAGAAAAUUGGU	CAAUUUUCUGGAUUGGACUGA	11
		222-244	ttctggattggactgatcagttc	ACUGAUCAGUCCAAUCCAGAA	CUGGAUUGGACUGAUCAGUUC	10
		225-247	tggattggactgatcagttcagt	UGAACUGAUCAGUCCAAUCCA	GAUUGGACUGAUCAGUUCAGU	10
		229-251	ttggactgatcagttcagtttgc	AAACUGAACUGAUCAGUCCAA	GGACUGAUCAGUUCAGUUUGC	11
		232-254	gactgatcagttcagtttgctgt	AGCAAACUGAACUGAUCAGUC	CUGAUCAGUUCAGUUUGCUGU	11
		234-256	ctgatcagttcagtttgctgtgt	ACAGCAAACUGAACUGAUCAG	GAUCAGUUCAGUUUGCUGUGU	12
		247-269	tttgctgtgtgtttgctcaaaca	UUUGAGCAAACACACAGCAAA	UGCUGUGUGUUUGCUCAAACA	9
		249-271	tgctgtgtgtttgctcaaacaga	UGUUUGAGCAAACACACAGCA	CUGUGUGUUUGCUCAAACAGA	11
		251-273	ctgtgtgtttgctcaaacagatg	UCUGUUUGAGCAAACACACAG	GUGUGUUUGCUCAAACAGAUG	10
		255-277	gtgtttgctcaaacagatgaaaa	UUCAUCUGUUUGAGCAAACAC	GUUUGCUCAAACAGAUGAAAA	12
		258-280	tttgctcaaacagatgaaaatag	AUUUUCAUCUGUUUGAGCAAA	UGCUCAAACAGAUGAAAAUAG	10
		266-288	aacagatgaaaatagatgtttaa	AAACAUCUAUUUUCAUCUGUU	CAGAUGAAAAUAGAUGUUUAA	10
		267-289	acagatgaaaatagatgtttaaa	UAAACAUCUAUUUUCAUCUGU	AGAUGAAAAUAGAUGUUUAAA	12
		275-297	aaatagatgtttaaaagcaaatg	UUUGCUUUUAAACAUCUAUUU	AUAGAUGUUUAAAAGCAAAUG	10
		288-310	aaagcaaatgccaaatcatgtgg	ACAUGAUUUGGCAUUUGCUUU	AGCAAAUGCCAAAUCAUGUGG	10
		295-317	atgccaaatcatgtggagaatgt	AUUCUCCACAUGAUUUGGCAU	GCCAAAUCAUGUGGAGAAUGU	10
		297-319	gccaaatcatgtggagaatgtat	ACAUUCUCCACAUGAUUUGGC	CAAAUCAUGUGGAGAAUGUAU	11
		302-324	atcatgtggagaatgtatacaag	UGUAUACAUUCUCCACAUGAU	CAUGUGGAGAAUGUAUACAAG	10
		316-338	gtatacaagcagggccaaattgt	AAUUUGGCCCUGCUUGUAUAC	AUACAAGCAGGGCCAAAUUGU	7
		318-340	atacaagcagggccaaattgtgg	ACAAUUUGGCCCUGCUUGUAU	ACAAGCAGGGCCAAAUUGUGG	7
		342-364	tggtgcacaaattcaacattttt	AAAUGUUGAAUUUGUGCACCA	GUGCACAAAUUCAACAUUUUU	13
		343-365	ggtgcacaaattcaacattttta	AAAAUGUUGAAUUUGUGCACC	UGCACAAAUUCAACAUUUUUA	11
		356-378	aacatttttacaggaaggaatgc	AUUCCUUCCUGUAAAAAUGUU	CAUUUUUACAGGAAGGAAUGC	10
		375-397	atgcctacttctgcacgatgtga	ACAUCGUGCAGAAGUAGGCAU	GCCUACUUCUGCACGAUGUGA	11
		377-399	gcctacttctgcacgatgtgatg	UCACAUCGUGCAGAAGUAGGC	CUACUUCUGCACGAUGUGAUG	10
		380-402	tacttctgcacgatgtgatgatt	UCAUCACAUCGUGCAGAAGUA	CUUCUGCACGAUGUGAUGAUU	9
		384-406	tctgcacgatgtgatgatttaga	UAAAUCAUCACAUCGUGCAGA	UGCACGAUGUGAUGAUUUAGA	11
		386-408	tgcacgatgtgatgatttagaag	UCUAAAUCAUCACAUCGUGCA	CACGAUGUGAUGAUUUAGAAG	13
		387-409	gcacgatgtgatgatttagaagc	UUCUAAAUCAUCACAUCGUGC	ACGAUGUGAUGAUUUAGAAGC	12
		392-414	atgtgatgatttagaagccttaa	AAGGCUUCUAAAUCAUCACAU	GUGAUGAUUUAGAAGCCUUAA	12
		395-417	tgatgatttagaagccttaaaaa	UUUAAGGCUUCUAAAUCAUCA	AUGAUUUAGAAGCCUUAAAAA	10
		397-419	atgatttagaagccttaaaaaag	UUUUUAAGGCUUCUAAAUCAU	GAUUUAGAAGCCUUAAAAAAG	11
		398-420	tgatttagaagccttaaaaaaga	UUUUUUAAGGCUUCUAAAUCA	AUUUAGAAGCCUUAAAAAAGA	7
		400-422	atttagaagccttaaaaaagaag	UCUUUUUUAAGGCUUCUAAAU	UUAGAAGCCUUAAAAAAGAAG	11
		417-439	aagaagggttgccctccagatga	AUCUGGAGGGCAACCCUUCUU	GAAGGGUUGCCCUCCAGAUGA	8
		427-449	gccctccagatgacatagaaaat	UUUCUAUGUCAUCUGGAGGGC	CCUCCAGAUGACAUAGAAAAU	12
		428-450	ccctccagatgacatagaaaatc	UUUUCUAUGUCAUCUGGAGGG	CUCCAGAUGACAUAGAAAAUC	12
		429-451	cctccagatgacatagaaaatcc	AUUUUCUAUGUCAUCUGGAGG	UCCAGAUGACAUAGAAAAUCC	10
		433-455	cagatgacatagaaaatcccaga	UGGGAUUUUCUAUGUCAUCUG	GAUGACAUAGAAAAUCCCAGA	10
		455-477	aggctccaaagatataaagaaaa	UUCUUUAUAUCUUUGGAGCCU	GCUCCAAAGAUAUAAAGAAAA	13
		456-478	ggctccaaagatataaagaaaaa	UUUCUUUAUAUCUUUGGAGCC	CUCCAAAGAUAUAAAGAAAAA	13
		489-511	accaaccgtagcaaaggaacagc	UGUUCCUUUGCUACGGUUGGU	CAACCGUAGCAAAGGAACAGC	11
		492-514	aaccgtagcaaaggaacagcaga	UGCUGUUCCUUUGCUACGGUU	CCGUAGCAAAGGAACAGCAGA	11
		494-516	ccgtagcaaaggaacagcagaga	UCUGCUGUUCCUUUGCUACGG	GUAGCAAAGGAACAGCAGAGA	11
		496-518	gtagcaaaggaacagcagagaag	UCUCUGCUGUUCCUUUGCUAC	AGCAAAGGAACAGCAGAGAAG	9
		503-525	aggaacagcagagaagctcaagc	UUGAGCUUCUCUGCUGUUCCU	GAACAGCAGAGAAGCUCAAGC	10
		515-537	gaagctcaagccagaggatatta	AUAUCCUCUGGCUUGAGCUUC	AGCUCAAGCCAGAGGAUAUUA	9
		516-538	aagctcaagccagaggatattac	AAUAUCCUCUGGCUUGAGCUU	GCUCAAGCCAGAGGAUAUUAC	8
		519-541	ctcaagccagaggatattactca	AGUAAUAUCCUCUGGCUUGAG	CAAGCCAGAGGAUAUUACUCA	9
		523-545	agccagaggatattactcagatc	UCUGAGUAAUAUCCUCUGGCU	CCAGAGGAUAUUACUCAGAUC	12
		524-546	gccagaggatattactcagatcc	AUCUGAGUAAUAUCCUCUGGC	CAGAGGAUAUUACUCAGAUCC	11
		528-550	gaggatattactcagatccaacc	UUGGAUCUGAGUAAUAUCCUC	GGAUAUUACUCAGAUCCAACC	10
		533-555	tattactcagatccaaccacagc	UGUGGUUGGAUCUGAGUAAUA	UUACUCAGAUCCAACCACAGC	11
		538-560	ctcagatccaaccacagcagttg	ACUGCUGUGGUUGGAUCUGAG	CAGAUCCAACCACAGCAGUUG	8
		550-572	cacagcagttggttttgcgatta	AUCGCAAAACCAACUGCUGUG	CAGCAGUUGGUUUUGCGAUUA	11
		551-573	acagcagttggttttgcgattaa	AAUCGCAAAACCAACUGCUGU	AGCAGUUGGUUUUGCGAUUAA	11
		552-574	cagcagttggttttgcgattaag	UAAUCGCAAAACCAACUGCUG	GCAGUUGGUUUUGCGAUUAAG	11
		553-575	agcagttggttttgcgattaaga	UUAAUCGCAAAACCAACUGCU	CAGUUGGUUUUGCGAUUAAGA	11
		555-577	cagttggttttgcgattaagatc	UCUUAAUCGCAAAACCAACUG	GUUGGUUUUGCGAUUAAGAUC	12
		558-580	ttggttttgcgattaagatcagg	UGAUCUUAAUCGCAAAACCAA	GGUUUUGCGAUUAAGAUCAGG	11
		583-605	agccacagacatttacattaaaa	UUAAUGUAAAUGUCUGUGGCU	CCACAGACAUUUACAUUAAAA	14
		584-606	gccacagacatttacattaaaat	UUUAAUGUAAAUGUCUGUGGC	CACAGACAUUUACAUUAAAAU	12
		585-607	ccacagacatttacattaaaatt	UUUUAAUGUAAAUGUCUGUGG	ACAGACAUUUACAUUAAAAUU	13
		586-608	cacagacatttacattaaaattc	AUUUUAAUGUAAAUGUCUGUG	CAGACAUUUACAUUAAAAUUC	11
		587-609	acagacatttacattaaaattca	AAUUUUAAUGUAAAUGUCUGU	AGACAUUUACAUUAAAAUUCA	8
		589-611	agacatttacattaaaattcaag	UGAAUUUUAAUGUAAAUGUCU	ACAUUUACAUUAAAAUUCAAG	10
		590-612	gacatttacattaaaattcaaga	UUGAAUUUUAAUGUAAAUGUC	CAUUUACAUUAAAAUUCAAGA	10
		605-627	attcaagagagctgaagactatc	UAGUCUUCAGCUCUCUUGAAU	UCAAGAGAGCUGAAGACUAUC	10
		606-628	ttcaagagagctgaagactatcc	AUAGUCUUCAGCUCUCUUGAA	CAAGAGAGCUGAAGACUAUCC	9
		611-633	gagagctgaagactatcccattg	AUGGGAUAGUCUUCAGCUCUC	GAGCUGAAGACUAUCCCAUUG	12
		612-634	agagctgaagactatcccattga	AAUGGGAUAGUCUUCAGCUCU	AGCUGAAGACUAUCCCAUUGA	9
		614-636	agctgaagactatcccattgacc	UCAAUGGGAUAGUCUUCAGCU	CUGAAGACUAUCCCAUUGACC	11
		620-642	agactatcccattgacctctact	UAGAGGUCAAUGGGAUAGUCU	ACUAUCCCAUUGACCUCUACU	10
		623-645	ctatcccattgacctctactacc	UAGUAGAGGUCAAUGGGAUAG	AUCCCAUUGACCUCUACUACC	9
		626-648	tcccattgacctctactacctta	AGGUAGUAGAGGUCAAUGGGA	CCAUUGACCUCUACUACCUUA	9
		627-649	cccattgacctctactaccttat	AAGGUAGUAGAGGUCAAUGGG	CAUUGACCUCUACUACCUUAU	11
		628-650	ccattgacctctactaccttatg	UAAGGUAGUAGAGGUCAAUGG	AUUGACCUCUACUACCUUAUG	10
		643-665	accttatggacctgtcttactca	AGUAAGACAGGUCCAUAAGGU	CUUAUGGACCUGUCUUACUCA	8
		656-678	gtcttactcaatgaaagacgatt	UCGUCUUUCAUUGAGUAAGAC	CUUACUCAAUGAAAGACGAUU	12
		659-681	ttactcaatgaaagacgatttgg	AAAUCGUCUUUCAUUGAGUAA	ACUCAAUGAAAGACGAUUUGG	9
		662-684	ctcaatgaaagacgatttggaga	UCCAAAUCGUCUUUCAUUGAG	CAAUGAAAGACGAUUUGGAGA	13
		665-687	aatgaaagacgatttggagaatg	UUCUCCAAAUCGUCUUUCAUU	UGAAAGACGAUUUGGAGAAUG	11
		668-690	gaaagacgatttggagaatgtaa	ACAUUCUCCAAAUCGUCUUUC	AAGACGAUUUGGAGAAUGUAA	11
		669-691	aaagacgatttggagaatgtaaa	UACAUUCUCCAAAUCGUCUUU	AGACGAUUUGGAGAAUGUAAA	10
		670-692	aagacgatttggagaatgtaaaa	UUACAUUCUCCAAAUCGUCUU	GACGAUUUGGAGAAUGUAAAA	12
		678-700	ttggagaatgtaaaaagtcttgg	AAGACUUUUUACAUUCUCCAA	GGAGAAUGUAAAAAGUCUUGG	10
		681-703	gagaatgtaaaaagtcttggaac	UCCAAGACUUUUUACAUUCUC	GAAUGUAAAAAGUCUUGGAAC	12
		692-714	aagtcttggaacagatctgatga	AUCAGAUCUGUUCCAAGACUU	GUCUUGGAACAGAUCUGAUGA	11
		694-716	gtcttggaacagatctgatgaat	UCAUCAGAUCUGUUCCAAGAC	CUUGGAACAGAUCUGAUGAAU	11
		695-717	tcttggaacagatctgatgaatg	UUCAUCAGAUCUGUUCCAAGA	UUGGAACAGAUCUGAUGAAUG	10
		698-720	tggaacagatctgatgaatgaaa	UCAUUCAUCAGAUCUGUUCCA	GAACAGAUCUGAUGAAUGAAA	13
		700-722	gaacagatctgatgaatgaaatg	UUUCAUUCAUCAGAUCUGUUC	ACAGAUCUGAUGAAUGAAAUG	12
		703-725	cagatctgatgaatgaaatgagg	UCAUUUCAUUCAUCAGAUCUG	GAUCUGAUGAAUGAAAUGAGG	10
		706-728	atctgatgaatgaaatgaggagg	UCCUCAUUUCAUUCAUCAGAU	CUGAUGAAUGAAAUGAGGAGG	11
		726-748	aggattacttcggacttcagaat	UCUGAAGUCCGAAGUAAUCCU	GAUUACUUCGGACUUCAGAAU	9
		728-750	gattacttcggacttcagaattg	AUUCUGAAGUCCGAAGUAAUC	UUACUUCGGACUUCAGAAUUG	8
		734-756	ttcggacttcagaattggatttg	AAUCCAAUUCUGAAGUCCGAA	CGGACUUCAGAAUUGGAUUUG	11
		735-757	tcggacttcagaattggatttgg	AAAUCCAAUUCUGAAGUCCGA	GGACUUCAGAAUUGGAUUUGG	11
		749-771	tggatttggctcatttgtggaaa	UCCACAAAUGAGCCAAAUCCA	GAUUUGGCUCAUUUGUGGAAA	10
		754-776	ttggctcatttgtggaaaagact	UCUUUUCCACAAAUGAGCCAA	GGCUCAUUUGUGGAAAAGACU	9
		756-778	ggctcatttgtggaaaagactgt	AGUCUUUUCCACAAAUGAGCC	CUCAUUUGUGGAAAAGACUGU	10
		758-780	ctcatttgtggaaaagactgtga	ACAGUCUUUUCCACAAAUGAG	CAUUUGUGGAAAAGACUGUGA	11
		767-789	ggaaaagactgtgatgccttaca	UAAGGCAUCACAGUCUUUUCC	AAAAGACUGUGAUGCCUUACA	11
		769-791	aaaagactgtgatgccttacatt	UGUAAGGCAUCACAGUCUUUU	AAGACUGUGAUGCCUUACAUU	11
		770-792	aaagactgtgatgccttacatta	AUGUAAGGCAUCACAGUCUUU	AGACUGUGAUGCCUUACAUUA	11
		772-794	agactgtgatgccttacattagc	UAAUGUAAGGCAUCACAGUCU	ACUGUGAUGCCUUACAUUAGC	8
		777-799	gtgatgccttacattagcacaac	UGUGCUAAUGUAAGGCAUCAC	GAUGCCUUACAUUAGCACAAC	10
		780-802	atgccttacattagcacaacacc	UGUUGUGCUAAUGUAAGGCAU	GCCUUACAUUAGCACAACACC	11
		788-810	cattagcacaacaccagctaagc	UUAGCUGGUGUUGUGCUAAUG	UUAGCACAACACCAGCUAAGC	10
		791-813	tagcacaacaccagctaagctca	AGCUUAGCUGGUGUUGUGCUA	GCACAACACCAGCUAAGCUCA	11
		807-829	aagctcaggaacccttgcacaag	UGUGCAAGGGUUCCUGAGCUU	GCUCAGGAACCCUUGCACAAG	9
		813-835	aggaacccttgcacaagtgaaca	UUCACUUGUGCAAGGGUUCCU	GAACCCUUGCACAAGUGAACA	11
		817-839	acccttgcacaagtgaacagaac	UCUGUUCACUUGUGCAAGGGU	CCUUGCACAAGUGAACAGAAC	10
		818-840	cccttgcacaagtgaacagaact	UUCUGUUCACUUGUGCAAGGG	CUUGCACAAGUGAACAGAACU	10
		845-867	cagcccatttagctacaaaaatg	UUUUUGUAGCUAAAUGGGCUG	GCCCAUUUAGCUACAAAAAUG	11
		846-868	agcccatttagctacaaaaatgt	AUUUUUGUAGCUAAAUGGGCU	CCCAUUUAGCUACAAAAAUGU	11
		848-870	cccatttagctacaaaaatgtgc	ACAUUUUUGUAGCUAAAUGGG	CAUUUAGCUACAAAAAUGUGC	12
		855-877	agctacaaaaatgtgctcagtct	ACUGAGCACAUUUUUGUAGCU	CUACAAAAAUGUGCUCAGUCU	10
		858-880	tacaaaaatgtgctcagtcttac	AAGACUGAGCACAUUUUUGUA	CAAAAAUGUGCUCAGUCUUAC	10
		859-881	acaaaaatgtgctcagtcttact	UAAGACUGAGCACAUUUUUGU	AAAAAUGUGCUCAGUCUUACU	10
		865-887	atgtgctcagtcttactaataaa	UAUUAGUAAGACUGAGCACAU	GUGCUCAGUCUUACUAAUAAA	11
		866-888	tgtgctcagtcttactaataaag	UUAUUAGUAAGACUGAGCACA	UGCUCAGUCUUACUAAUAAAG	12
		867-889	gtgctcagtcttactaataaagg	UUUAUUAGUAAGACUGAGCAC	GCUCAGUCUUACUAAUAAAGG	12
		870-892	ctcagtcttactaataaaggaga	UCCUUUAUUAGUAAGACUGAG	CAGUCUUACUAAUAAAGGAGA	11
		878-900	tactaataaaggagaagtattta	AAUACUUCUCCUUUAUUAGUA	CUAAUAAAGGAGAAGUAUUUA	9
		879-901	actaataaaggagaagtatttaa	AAAUACUUCUCCUUUAUUAGU	UAAUAAAGGAGAAGUAUUUAA	10
		882-904	aataaaggagaagtatttaatga	AUUAAAUACUUCUCCUUUAUU	UAAAGGAGAAGUAUUUAAUGA	10
		884-906	taaaggagaagtatttaatgaac	UCAUUAAAUACUUCUCCUUUA	AAGGAGAAGUAUUUAAUGAAC	10
		885-907	aaaggagaagtatttaatgaact	UUCAUUAAAUACUUCUCCUUU	AGGAGAAGUAUUUAAUGAACU	10
		886-908	aaggagaagtatttaatgaactt	GUUCAUUAAAUACUUCUCCUU	GGAGAAGUAUUUAAUGAACUU	9
		887-909	aggagaagtatttaatgaacttg	AGUUCAUUAAAUACUUCUCCU	GAGAAGUAUUUAAUGAACUUG	11
		888-910	ggagaagtatttaatgaacttgt	AAGUUCAUUAAAUACUUCUCC	AGAAGUAUUUAAUGAACUUGU	9
		896-918	atttaatgaacttgttggaaaac	UUUCCAACAAGUUCAUUAAAU	UUAAUGAACUUGUUGGAAAAC	11
		897-919	tttaatgaacttgttggaaaaca	UUUUCCAACAAGUUCAUUAAA	UAAUGAACUUGUUGGAAAACA	10
		907-929	ttgttggaaaacagcgcatatct	AUAUGCGCUGUUUUCCAACAA	GUUGGAAAACAGCGCAUAUCU	10
		917-939	acagcgcatatctggaaatttgg	AAAUUUCCAGAUAUGCGCUGU	AGCGCAUAUCUGGAAAUUUGG	9
		920-942	gcgcatatctggaaatttggatt	UCCAAAUUUCCAGAUAUGCGC	GCAUAUCUGGAAAUUUGGAUU	13
		921-943	cgcatatctggaaatttggattc	AUCCAAAUUUCCAGAUAUGCG	CAUAUCUGGAAAUUUGGAUUC	11
		930-952	ggaaatttggattctccagaagg	UUCUGGAGAAUCCAAAUUUCC	AAAUUUGGAUUCUCCAGAAGG	11
		941-963	ttctccagaaggtggtttcgatg	UCGAAACCACCUUCUGGAGAA	CUCCAGAAGGUGGUUUCGAUG	10
		953-975	tggtttcgatgccatcatgcaag	UGCAUGAUGGCAUCGAAACCA	GUUUCGAUGCCAUCAUGCAAG	8
		962-984	tgccatcatgcaagttgcagttt	ACUGCAACUUGCAUGAUGGCA	CCAUCAUGCAAGUUGCAGUUU	13
		963-985	gccatcatgcaagttgcagtttg	AACUGCAACUUGCAUGAUGGC	CAUCAUGCAAGUUGCAGUUUG	11
		966-988	atcatgcaagttgcagtttgtgg	ACAAACUGCAACUUGCAUGAU	CAUGCAAGUUGCAGUUUGUGG	11
		969-991	atgcaagttgcagtttgtggatc	UCCACAAACUGCAACUUGCAU	GCAAGUUGCAGUUUGUGGAUC	13
		970-992	tgcaagttgcagtttgtggatca	AUCCACAAACUGCAACUUGCA	CAAGUUGCAGUUUGUGGAUCA	10
		972-994	caagttgcagtttgtggatcact	UGAUCCACAAACUGCAACUUG	AGUUGCAGUUUGUGGAUCACU	10
		976-998	ttgcagtttgtggatcactgatt	UCAGUGAUCCACAAACUGCAA	GCAGUUUGUGGAUCACUGAUU	12
		977-999	tgcagtttgtggatcactgattg	AUCAGUGAUCCACAAACUGCA	CAGUUUGUGGAUCACUGAUUG	10
		993-1015	ctgattggctggaggaatgttac	AACAUUCCUCCAGCCAAUCAG	GAUUGGCUGGAGGAAUGUUAC	7
		1010-1032	tgttacacggctgctggtgtttt	AACACCAGCAGCCGUGUAACA	UUACACGGCUGCUGGUGUUUU	9
		1020-1042	ctgctggtgttttccacagatgc	AUCUGUGGAAAACACCAGCAG	GCUGGUGUUUUCCACAGAUGC	11
		1031-1053	ttccacagatgccgggtttcact	UGAAACCCGGCAUCUGUGGAA	CCACAGAUGCCGGGUUUCACU	8
		1041-1063	gccgggtttcactttgctggaga	UCCAGCAAAGUGAAACCCGGC	CGGGUUUCACUUUGCUGGAGA	10
		1044-1066	gggtttcactttgctggagatgg	AUCUCCAGCAAAGUGAAACCC	GUUUCACUUUGCUGGAGAUGG	11
		1063-1085	atgggaaacttggtggcattgtt	CAAUGCCACCAAGUUUCCCAU	GGGAAACUUGGUGGCAUUGUU	7
		1064-1086	tgggaaacttggtggcattgttt	ACAAUGCCACCAAGUUUCCCA	GGAAACUUGGUGGCAUUGUUU	10
		1065-1087	gggaaacttggtggcattgtttt	AACAAUGCCACCAAGUUUCCC	GAAACUUGGUGGCAUUGUUUU	12
		1076-1098	tggcattgttttaccaaatgatg	UCAUUUGGUAAAACAAUGCCA	GCAUUGUUUUACCAAAUGAUG	12
		1077-1099	ggcattgttttaccaaatgatgg	AUCAUUUGGUAAAACAAUGCC	CAUUGUUUUACCAAAUGAUGG	12
		1086-1108	ttaccaaatgatggacaatgtca	ACAUUGUCCAUCAUUUGGUAA	ACCAAAUGAUGGACAAUGUCA	10
		1088-1110	accaaatgatggacaatgtcacc	UGACAUUGUCCAUCAUUUGGU	CAAAUGAUGGACAAUGUCACC	11
		1096-1118	atggacaatgtcacctggaaaat	UUUCCAGGUGACAUUGUCCAU	GGACAAUGUCACCUGGAAAAU	12
		1097-1119	tggacaatgtcacctggaaaata	UUUUCCAGGUGACAUUGUCCA	GACAAUGUCACCUGGAAAAUA	11
		1098-1120	ggacaatgtcacctggaaaataa	AUUUUCCAGGUGACAUUGUCC	ACAAUGUCACCUGGAAAAUAA	7
		1100-1122	acaatgtcacctggaaaataata	UUAUUUUCCAGGUGACAUUGU	AAUGUCACCUGGAAAAUAAUA	9
		1102-1124	aatgtcacctggaaaataatatg	UAUUAUUUUCCAGGUGACAUU	UGUCACCUGGAAAAUAAUAUG	6
		1103-1125	atgtcacctggaaaataatatgt	AUAUUAUUUUCCAGGUGACAU	GUCACCUGGAAAAUAAUAUGU	11
		1108-1130	acctggaaaataatatgtacaca	UGUACAUAUUAUUUUCCAGGU	CUGGAAAAUAAUAUGUACACA	10
		1110-1132	ctggaaaataatatgtacacaat	UGUGUACAUAUUAUUUUCCAG	GGAAAAUAAUAUGUACACAAU	10
		1111-1133	tggaaaataatatgtacacaatg	UUGUGUACAUAUUAUUUUCCA	GAAAAUAAUAUGUACACAAUG	10
		1112-1134	ggaaaataatatgtacacaatga	AUUGUGUACAUAUUAUUUUCC	AAAAUAAUAUGUACACAAUGA	8
		1114-1136	aaaataatatgtacacaatgagc	UCAUUGUGUACAUAUUAUUUU	AAUAAUAUGUACACAAUGAGC	8
		1121-1143	tatgtacacaatgagccattatt	UAAUGGCUCAUUGUGUACAUA	UGUACACAAUGAGCCAUUAUU	9
		1122-1144	atgtacacaatgagccattatta	AUAAUGGCUCAUUGUGUACAU	GUACACAAUGAGCCAUUAUUA	9
		1124-1146	gtacacaatgagccattattatg	UAAUAAUGGCUCAUUGUGUAC	ACACAAUGAGCCAUUAUUAUG	11
		1125-1147	tacacaatgagccattattatga	AUAAUAAUGGCUCAUUGUGUA	CACAAUGAGCCAUUAUUAUGA	8
		1127-1149	cacaatgagccattattatgatt	UCAUAAUAAUGGCUCAUUGUG	CAAUGAGCCAUUAUUAUGAUU	14
		1134-1156	agccattattatgattatccttc	AGGAUAAUCAUAAUAAUGGCU	CCAUUAUUAUGAUUAUCCUUC	10
		1135-1157	gccattattatgattatccttct	AAGGAUAAUCAUAAUAAUGGC	CAUUAUUAUGAUUAUCCUUCU	8
		1140-1162	tattatgattatccttctattgc	AAUAGAAGGAUAAUCAUAAUA	UUAUGAUUAUCCUUCUAUUGC	10
		1151-1173	tccttctattgctcaccttgtcc	ACAAGGUGAGCAAUAGAAGGA	CUUCUAUUGCUCACCUUGUCC	10
		1154-1176 selected	ttctattgctcaccttgtccaga	UGGACAAGGUGAGCAAUAGAA	CUAUUGCUCACCUUGUCCAGA	11
		1160-1182	tgctcaccttgtccagaaactga	AGUUUCUGGACAAGGUGAGCA	CUCACCUUGUCCAGAAACUGA	11
		1162-1184	ctcaccttgtccagaaactgagt	UCAGUUUCUGGACAAGGUGAG	CACCUUGUCCAGAAACUGAGU	10
		1164-1186	caccttgtccagaaactgagtga	ACUCAGUUUCUGGACAAGGUG	CCUUGUCCAGAAACUGAGUGA	10
		1168-1190	ttgtccagaaactgagtgaaaat	UUUCACUCAGUUUCUGGACAA	GUCCAGAAACUGAGUGAAAAU	10
		1169-1191	tgtccagaaactgagtgaaaata	UUUUCACUCAGUUUCUGGACA	UCCAGAAACUGAGUGAAAAUA	10
		1171-1193	tccagaaactgagtgaaaataat	UAUUUUCACUCAGUUUCUGGA	CAGAAACUGAGUGAAAAUAAU	11
		1172-1194	ccagaaactgagtgaaaataata	UUAUUUUCACUCAGUUUCUGG	AGAAACUGAGUGAAAAUAAUA	11
		1173-1195	cagaaactgagtgaaaataatat	AUUAUUUUCACUCAGUUUCUG	GAAACUGAGUGAAAAUAAUAU	11
		1174-1196	agaaactgagtgaaaataatatt	UAUUAUUUUCACUCAGUUUCU	AAACUGAGUGAAAAUAAUAUU	11
		1183-1205	gtgaaaataatattcagacaatt	UUGUCUGAAUAUUAUUUUCAC	GAAAAUAAUAUUCAGACAAUU	11
		1184-1206	tgaaaataatattcagacaattt	AUUGUCUGAAUAUUAUUUUCA	AAAAUAAUAUUCAGACAAUUU	9
		1187-1209	aaataatattcagacaatttttg	AAAAUUGUCUGAAUAUUAUUU	AUAAUAUUCAGACAAUUUUUG	9
		1188-1210	aataatattcagacaatttttgc	AAAAAUUGUCUGAAUAUUAUU	UAAUAUUCAGACAAUUUUUGC	8
		1195-1217	ttcagacaatttttgcagttact	UAACUGCAAAAAUUGUCUGAA	CAGACAAUUUUUGCAGUUACU	9
		1197-1219	cagacaatttttgcagttactga	AGUAACUGCAAAAAUUGUCUG	GACAAUUUUUGCAGUUACUGA	11
		1199-1221	gacaatttttgcagttactgaag	UCAGUAACUGCAAAAAUUGUC	CAAUUUUUGCAGUUACUGAAG	12
		1203-1225	atttttgcagttactgaagaatt	UUCUUCAGUAACUGCAAAAAU	UUUUGCAGUUACUGAAGAAUU	10
		1206-1228	tttgcagttactgaagaatttca	AAAUUCUUCAGUAACUGCAAA	UGCAGUUACUGAAGAAUUUCA	10
		1208-1230	tgcagttactgaagaatttcagc	UGAAAUUCUUCAGUAACUGCA	CAGUUACUGAAGAAUUUCAGC	12
		1219-1241	aagaatttcagcctgtttacaag	UGUAAACAGGCUGAAAUUCUU	GAAUUUCAGCCUGUUUACAAG	9
		1231-1253	ctgtttacaaggagctgaaaaac	UUUUCAGCUCCUUGUAAACAG	GUUUACAAGGAGCUGAAAAAC	11
		1232-1254	tgtttacaaggagctgaaaaact	UUUUUCAGCUCCUUGUAAACA	UUUACAAGGAGCUGAAAAACU	11
		1244-1266	gctgaaaaacttgatccctaagt	UUAGGGAUCAAGUUUUUCAGC	UGAAAAACUUGAUCCCUAAGU	11
		1248-1270	aaaaacttgatccctaagtcagc	UGACUUAGGGAUCAAGUUUUU	AAACUUGAUCCCUAAGUCAGC	10
		1254-1276	ttgatccctaagtcagcagtagg	UACUGCUGACUUAGGGAUCAA	GAUCCCUAAGUCAGCAGUAGG	10
		1257-1279	atccctaagtcagcagtaggaac	UCCUACUGCUGACUUAGGGAU	CCCUAAGUCAGCAGUAGGAAC	11
		1258-1280	tccctaagtcagcagtaggaaca	UUCCUACUGCUGACUUAGGGA	CCUAAGUCAGCAGUAGGAACA	8
		1260-1282	cctaagtcagcagtaggaacatt	UGUUCCUACUGCUGACUUAGG	UAAGUCAGCAGUAGGAACAUU	10
		1263-1285	aagtcagcagtaggaacattatc	UAAUGUUCCUACUGCUGACUU	GUCAGCAGUAGGAACAUUAUC	12
		1264-1286	agtcagcagtaggaacattatct	AUAAUGUUCCUACUGCUGACU	UCAGCAGUAGGAACAUUAUCU	10
		1270-1292	cagtaggaacattatctgcaaat	UUGCAGAUAAUGUUCCUACUG	GUAGGAACAUUAUCUGCAAAU	12
		1272-1294	gtaggaacattatctgcaaattc	AUUUGCAGAUAAUGUUCCUAC	AGGAACAUUAUCUGCAAAUUC	9
		1273-1295	taggaacattatctgcaaattct	AAUUUGCAGAUAAUGUUCCUA	GGAACAUUAUCUGCAAAUUCU	8
		1276-1298	gaacattatctgcaaattctagc	UAGAAUUUGCAGAUAAUGUUC	ACAUUAUCUGCAAAUUCUAGC	9
		1283-1305	atctgcaaattctagcaatgtaa	ACAUUGCUAGAAUUUGCAGAU	CUGCAAAUUCUAGCAAUGUAA	10
		1285-1307	ctgcaaattctagcaatgtaatt	UUACAUUGCUAGAAUUUGCAG	GCAAAUUCUAGCAAUGUAAUU	14
		1286-1308	tgcaaattctagcaatgtaattc	AUUACAUUGCUAGAAUUUGCA	CAAAUUCUAGCAAUGUAAUUC	10
		1287-1309	gcaaattctagcaatgtaattca	AAUUACAUUGCUAGAAUUUGC	AAAUUCUAGCAAUGUAAUUCA	8
		1292-1314	ttctagcaatgtaattcagttga	AACUGAAUUACAUUGCUAGAA	CUAGCAAUGUAAUUCAGUUGA	11
		1301-1323	tgtaattcagttgatcattgatg	UCAAUGAUCAACUGAAUUACA	UAAUUCAGUUGAUCAUUGAUG	10
		1306-1328	ttcagttgatcattgatgcatac	AUGCAUCAAUGAUCAACUGAA	CAGUUGAUCAUUGAUGCAUAC	10
		1307-1329	tcagttgatcattgatgcataca	UAUGCAUCAAUGAUCAACUGA	AGUUGAUCAUUGAUGCAUACA	10
		1310-1332	gttgatcattgatgcatacaatt	UUGUAUGCAUCAAUGAUCAAC	UGAUCAUUGAUGCAUACAAUU	11
		1311-1333	ttgatcattgatgcatacaattc	AUUGUAUGCAUCAAUGAUCAA	GAUCAUUGAUGCAUACAAUUC	11
		1318-1340	ttgatgcatacaattccctttcc	AAAGGGAAUUGUAUGCAUCAA	GAUGCAUACAAUUCCCUUUCC	11
		1321-1343	atgcatacaattccctttcctca	AGGAAAGGGAAUUGUAUGCAU	GCAUACAAUUCCCUUUCCUCA	12
		1332-1354	tccctttcctcagaagtcatttt	AAUGACUUCUGAGGAAAGGGA	CCUUUCCUCAGAAGUCAUUUU	10
		1337-1359	ttcctcagaagtcattttggaaa	UCCAAAAUGACUUCUGAGGAA	CCUCAGAAGUCAUUUUGGAAA	13
		1353-1375	ttggaaaacggcaaattgtcaga	UGACAAUUUGCCGUUUUCCAA	GGAAAACGGCAAAUUGUCAGA	10
		1355-1377	ggaaaacggcaaattgtcagaag	UCUGACAAUUUGCCGUUUUCC	AAAACGGCAAAUUGUCAGAAG	11
		1365-1387	aaattgtcagaaggcgtaacaat	UGUUACGCCUUCUGACAAUUU	AUUGUCAGAAGGCGUAACAAU	10
		1368-1390	ttgtcagaaggcgtaacaataag	UAUUGUUACGCCUUCUGACAA	GUCAGAAGGCGUAACAAUAAG	9
		1369-1391	tgtcagaaggcgtaacaataagt	UUAUUGUUACGCCUUCUGACA	UCAGAAGGCGUAACAAUAAGU	9
		1375-1397	aaggcgtaacaataagttacaaa	UGUAACUUAUUGUUACGCCUU	GGCGUAACAAUAAGUUACAAA	12
		1376-1398	aggcgtaacaataagttacaaat	UUGUAACUUAUUGUUACGCCU	GCGUAACAAUAAGUUACAAAU	11
		1381-1403	taacaataagttacaaatcttac	AAGAUUUGUAACUUAUUGUUA	ACAAUAAGUUACAAAUCUUAC	9
		1388-1410	aagttacaaatcttactgcaaga	UUGCAGUAAGAUUUGUAACUU	GUUACAAAUCUUACUGCAAGA	9
		1404-1426	tgcaagaacggggtgaatggaac	UCCAUUCACCCCGUUCUUGCA	CAAGAACGGGGUGAAUGGAAC	8
		1416-1438	gtgaatggaacaggggaaaatgg	AUUUUCCCCUGUUCCAUUCAC	GAAUGGAACAGGGGAAAAUGG	10
		1420-1442	atggaacaggggaaaatggaaga	UUCCAUUUUCCCCUGUUCCAU	GGAACAGGGGAAAAUGGAAGA	9
		1435-1457	atggaagaaaatgttccaatatt	UAUUGGAACAUUUUCUUCCAU	GGAAGAAAAUGUUCCAAUAUU	12
		1436-1458	tggaagaaaatgttccaatattt	AUAUUGGAACAUUUUCUUCCA	GAAGAAAAUGUUCCAAUAUUU	10
		1438-1460	gaagaaaatgttccaatatttcc	AAAUAUUGGAACAUUUUCUUC	AGAAAAUGUUCCAAUAUUUCC	10
		1449-1471	tccaatatttccattggagatga	AUCUCCAAUGGAAAUAUUGGA	CAAUAUUUCCAUUGGAGAUGA	9
		1457-1479	ttccattggagatgaggttcaat	UGAACCUCAUCUCCAAUGGAA	CCAUUGGAGAUGAGGUUCAAU	12
		1458-1480	tccattggagatgaggttcaatt	UUGAACCUCAUCUCCAAUGGA	CAUUGGAGAUGAGGUUCAAUU	11
		1463-1485	tggagatgaggttcaatttgaaa	UCAAAUUGAACCUCAUCUCCA	GAGAUGAGGUUCAAUUUGAAA	13
		1464-1486	ggagatgaggttcaatttgaaat	UUCAAAUUGAACCUCAUCUCC	AGAUGAGGUUCAAUUUGAAAU	13
		1465-1487	gagatgaggttcaatttgaaatt	UUUCAAAUUGAACCUCAUCUC	GAUGAGGUUCAAUUUGAAAUU	13
		1467-1489	gatgaggttcaatttgaaattag	AAUUUCAAAUUGAACCUCAUC	UGAGGUUCAAUUUGAAAUUAG	10
		1468-1490	atgaggttcaatttgaaattagc	UAAUUUCAAAUUGAACCUCAU	GAGGUUCAAUUUGAAAUUAGC	10
		1471-1493	aggttcaatttgaaattagcata	UGCUAAUUUCAAAUUGAACCU	GUUCAAUUUGAAAUUAGCAUA	10
		1474-1496	ttcaatttgaaattagcataact	UUAUGCUAAUUUCAAAUUGAA	CAAUUUGAAAUUAGCAUAACU	10
		1480-1502	ttgaaattagcataacttcaaat	UUGAAGUUAUGCUAAUUUCAA	GAAAUUAGCAUAACUUCAAAU	11
		1481-1503	tgaaattagcataacttcaaata	UUUGAAGUUAUGCUAAUUUCA	AAAUUAGCAUAACUUCAAAUA	11
		1483-1505	aaattagcataacttcaaataag	UAUUUGAAGUUAUGCUAAUUU	AUUAGCAUAACUUCAAAUAAG	9
		1484-1506	aattagcataacttcaaataagt	UUAUUUGAAGUUAUGCUAAUU	UUAGCAUAACUUCAAAUAAGU	9
		1486-1508	ttagcataacttcaaataagtgt	ACUUAUUUGAAGUUAUGCUAA	AGCAUAACUUCAAAUAAGUGU	9
		1488-1510	agcataacttcaaataagtgtcc	ACACUUAUUUGAAGUUAUGCU	CAUAACUUCAAAUAAGUGUCC	10
		1493-1515	aacttcaaataagtgtccaaaaa	UUUGGACACUUAUUUGAAGUU	CUUCAAAUAAGUGUCCAAAAA	11
		1495-1517	cttcaaataagtgtccaaaaaag	UUUUUGGACACUUAUUUGAAG	UCAAAUAAGUGUCCAAAAAAG	10
		1496-1518	ttcaaataagtgtccaaaaaagg	UUUUUUGGACACUUAUUUGAA	CAAAUAAGUGUCCAAAAAAGG	11
		1503-1525	aagtgtccaaaaaaggattctga	AGAAUCCUUUUUUGGACACUU	GUGUCCAAAAAAGGAUUCUGA	10
		1505-1527	gtgtccaaaaaaggattctgaca	UCAGAAUCCUUUUUUGGACAC	GUCCAAAAAAGGAUUCUGACA	12
		1512-1534	aaaaaggattctgacagctttaa	AAAGCUGUCAGAAUCCUUUUU	AAAGGAUUCUGACAGCUUUAA	11
		1516-1538	aggattctgacagctttaaaatt	UUUUAAAGCUGUCAGAAUCCU	GAUUCUGACAGCUUUAAAAUU	14
		1519-1541	attctgacagctttaaaattagg	UAAUUUUAAAGCUGUCAGAAU	UCUGACAGCUUUAAAAUUAGG	10
		1545-1567	ctgggctttacggaggaagtaga	UACUUCCUCCGUAAAGCCCAG	GGGCUUUACGGAGGAAGUAGA	9
		1547-1569	gggctttacggaggaagtagagg	UCUACUUCCUCCGUAAAGCCC	GCUUUACGGAGGAAGUAGAGG	9
		1554-1576	acggaggaagtagaggttattct	AAUAACCUCUACUUCCUCCGU	GGAGGAAGUAGAGGUUAUUCU	10
		1555-1577	cggaggaagtagaggttattctt	GAAUAACCUCUACUUCCUCCG	GAGGAAGUAGAGGUUAUUCUU	9
		1564-1586	tagaggttattcttcagtacatc	UGUACUGAAGAAUAACCUCUA	GAGGUUAUUCUUCAGUACAUC	10
		1565-1587	agaggttattcttcagtacatct	AUGUACUGAAGAAUAACCUCU	AGGUUAUUCUUCAGUACAUCU	10
		1567-1589	aggttattcttcagtacatctgt	AGAUGUACUGAAGAAUAACCU	GUUAUUCUUCAGUACAUCUGU	10
		1573-1595	ttcttcagtacatctgtgaatgt	AUUCACAGAUGUACUGAAGAA	CUUCAGUACAUCUGUGAAUGU	11
		1575-1597	cttcagtacatctgtgaatgtga	ACAUUCACAGAUGUACUGAAG	UCAGUACAUCUGUGAAUGUGA	9
		1584-1606 selected	atctgtgaatgtgaatgccaaag	UUGGCAUUCACAUUCACAGAU	CUGUGAAUGUGAAUGCCAAAG	12
		1616-1638	ccctgaaagtcccaagtgtcatg	UGACACUUGGGACUUUCAGGG	CUGAAAGUCCCAAGUGUCAUG	8
		1623-1645	agtcccaagtgtcatgaaggaaa	UCCUUCAUGACACUUGGGACU	UCCCAAGUGUCAUGAAGGAAA	11
		1625-1647	tcccaagtgtcatgaaggaaatg	UUUCCUUCAUGACACUUGGGA	CCAAGUGUCAUGAAGGAAAUG	12
		1635-1657	catgaaggaaatgggacatttga	AAAUGUCCCAUUUCCUUCAUG	UGAAGGAAAUGGGACAUUUGA	9
		1639-1661	aaggaaatgggacatttgagtgt	ACUCAAAUGUCCCAUUUCCUU	GGAAAUGGGACAUUUGAGUGU	10
		1674-1696	tgcaatgaagggcgtgttggtag	ACCAACACGCCCUUCAUUGCA	CAAUGAAGGGCGUGUUGGUAG	8
		1683-1705	gggcgtgttggtagacattgtga	ACAAUGUCUACCAACACGCCC	GCGUGUUGGUAGACAUUGUGA	11
		1685-1707	gcgtgttggtagacattgtgaat	UCACAAUGUCUACCAACACGC	GUGUUGGUAGACAUUGUGAAU	11
		1687-1709	gtgttggtagacattgtgaatgc	AUUCACAAUGUCUACCAACAC	GUUGGUAGACAUUGUGAAUGC	10
		1690-1712	ttggtagacattgtgaatgcagc	UGCAUUCACAAUGUCUACCAA	GGUAGACAUUGUGAAUGCAGC	10
		1700-1722	ttgtgaatgcagcacagatgaag	UCAUCUGUGCUGCAUUCACAA	GUGAAUGCAGCACAGAUGAAG	8
		1701-1723	tgtgaatgcagcacagatgaagt	UUCAUCUGUGCUGCAUUCACA	UGAAUGCAGCACAGAUGAAGU	8
		1710-1732	agcacagatgaagttaacagtga	ACUGUUAACUUCAUCUGUGCU	CACAGAUGAAGUUAACAGUGA	11
		1712-1734	cacagatgaagttaacagtgaag	UCACUGUUAACUUCAUCUGUG	CAGAUGAAGUUAACAGUGAAG	11
		1713-1735	acagatgaagttaacagtgaaga	UUCACUGUUAACUUCAUCUGU	AGAUGAAGUUAACAGUGAAGA	11
		1717-1739	atgaagttaacagtgaagacatg	UGUCUUCACUGUUAACUUCAU	GAAGUUAACAGUGAAGACAUG	11
		1727-1749	cagtgaagacatggatgcttact	UAAGCAUCCAUGUCUUCACUG	GUGAAGACAUGGAUGCUUACU	12
		1729-1751	gtgaagacatggatgcttactgc	AGUAAGCAUCCAUGUCUUCAC	GAAGACAUGGAUGCUUACUGC	9
		1732-1754	aagacatggatgcttactgcagg	UGCAGUAAGCAUCCAUGUCUU	GACAUGGAUGCUUACUGCAGG	8
		1751-1773	caggaaagaaaacagttcagaaa	UCUGAACUGUUUUCUUUCCUG	GGAAAGAAAACAGUUCAGAAA	13
		1756-1778	aagaaaacagttcagaaatctgc	AGAUUUCUGAACUGUUUUCUU	GAAAACAGUUCAGAAAUCUGC	9
		1765-1787	gttcagaaatctgcagtaacaat	UGUUACUGCAGAUUUCUGAAC	UCAGAAAUCUGCAGUAACAAU	11
		1766-1788	ttcagaaatctgcagtaacaatg	UUGUUACUGCAGAUUUCUGAA	CAGAAAUCUGCAGUAACAAUG	10
		1770-1792	gaaatctgcagtaacaatggaga	UCCAUUGUUACUGCAGAUUUC	AAUCUGCAGUAACAAUGGAGA	10
		1802-1824	cggacagtgtgtttgtaggaaga	UUCCUACAAACACACUGUCCG	GACAGUGUGUUUGUAGGAAGA	11
		1804-1826	gacagtgtgtttgtaggaagagg	UCUUCCUACAAACACACUGUC	CAGUGUGUUUGUAGGAAGAGG	11
		1813-1835	tttgtaggaagagggataataca	UAUUAUCCCUCUUCCUACAAA	UGUAGGAAGAGGGAUAAUACA	9
		1818-1840	aggaagagggataatacaaatga	AUUUGUAUUAUCCCUCUUCCU	GAAGAGGGAUAAUACAAAUGA	11
		1824-1846	agggataatacaaatgaaattta	AAUUUCAUUUGUAUUAUCCCU	GGAUAAUACAAAUGAAAUUUA	10
		1850-1872	tggcaaattctgcgagtgtgata	UCACACUCGCAGAAUUUGCCA	GCAAAUUCUGCGAGUGUGAUA	11
		1851-1873	ggcaaattctgcgagtgtgataa	AUCACACUCGCAGAAUUUGCC	CAAAUUCUGCGAGUGUGAUAA	9
		1852-1874	gcaaattctgcgagtgtgataat	UAUCACACUCGCAGAAUUUGC	AAAUUCUGCGAGUGUGAUAAU	8
		1854-1876	aaattctgcgagtgtgataattt	AUUAUCACACUCGCAGAAUUU	AUUCUGCGAGUGUGAUAAUUU	9
		1856-1878	attctgcgagtgtgataatttca	AAAUUAUCACACUCGCAGAAU	UCUGCGAGUGUGAUAAUUUCA	10
		1859-1881	ctgcgagtgtgataatttcaact	UUGAAAUUAUCACACUCGCAG	GCGAGUGUGAUAAUUUCAACU	13
		1861-1883	gcgagtgtgataatttcaactgt	AGUUGAAAUUAUCACACUCGC	GAGUGUGAUAAUUUCAACUGU	12
		1863-1885	gagtgtgataatttcaactgtga	ACAGUUGAAAUUAUCACACUC	GUGUGAUAAUUUCAACUGUGA	11
		1865-1887	gtgtgataatttcaactgtgata	UCACAGUUGAAAUUAUCACAC	GUGAUAAUUUCAACUGUGAUA	11
		1867-1889	gtgataatttcaactgtgataga	UAUCACAGUUGAAAUUAUCAC	GAUAAUUUCAACUGUGAUAGA	9
		1869-1891	gataatttcaactgtgatagatc	UCUAUCACAGUUGAAAUUAUC	UAAUUUCAACUGUGAUAGAUC	8
		1875-1897	ttcaactgtgatagatccaatgg	AUUGGAUCUAUCACAGUUGAA	CAACUGUGAUAGAUCCAAUGG	12
		1880-1902	ctgtgatagatccaatggcttaa	AAGCCAUUGGAUCUAUCACAG	GUGAUAGAUCCAAUGGCUUAA	12
		1881-1903	tgtgatagatccaatggcttaat	UAAGCCAUUGGAUCUAUCACA	UGAUAGAUCCAAUGGCUUAAU	9
		1882-1904	gtgatagatccaatggcttaatt	UUAAGCCAUUGGAUCUAUCAC	GAUAGAUCCAAUGGCUUAAUU	10
		1884-1906	gatagatccaatggcttaatttg	AAUUAAGCCAUUGGAUCUAUC	UAGAUCCAAUGGCUUAAUUUG	11
		1885-1907	atagatccaatggcttaatttgt	AAAUUAAGCCAUUGGAUCUAU	AGAUCCAAUGGCUUAAUUUGU	9
		1890-1912	tccaatggcttaatttgtggagg	UCCACAAAUUAAGCCAUUGGA	CAAUGGCUUAAUUUGUGGAGG	13
		1896-1918	ggcttaatttgtggaggaaatgg	AUUUCCUCCACAAAUUAAGCC	CUUAAUUUGUGGAGGAAAUGG	11
		1906-1928	gtggaggaaatggtgtttgcaag	UGCAAACACCAUUUCCUCCAC	GGAGGAAAUGGUGUUUGCAAG	11
		1907-1929	tggaggaaatggtgtttgcaagt	UUGCAAACACCAUUUCCUCCA	GAGGAAAUGGUGUUUGCAAGU	11
		1909-1931	gaggaaatggtgtttgcaagtgt	ACUUGCAAACACCAUUUCCUC	GGAAAUGGUGUUUGCAAGUGU	10
		1911-1933	ggaaatggtgtttgcaagtgtcg	ACACUUGCAAACACCAUUUCC	AAAUGGUGUUUGCAAGUGUCG	10
		1916-1938	tggtgtttgcaagtgtcgtgtgt	ACACGACACUUGCAAACACCA	GUGUUUGCAAGUGUCGUGUGU	11
		1922-1944	ttgcaagtgtcgtgtgtgtgagt	UCACACACACGACACUUGCAA	GCAAGUGUCGUGUGUGUGAGU	11
		1939-1961	gtgagtgcaaccccaactacact	UGUAGUUGGGGUUGCACUCAC	GAGUGCAACCCCAACUACACU	8
		1953-1975	aactacactggcagtgcatgtga	ACAUGCACUGCCAGUGUAGUU	CUACACUGGCAGUGCAUGUGA	8
		1962-1984 selected	ggcagtgcatgtgactgttcttt	AGAACAGUCACAUGCACUGCC	CAGUGCAUGUGACUGUUCUUU	13
		1967-1989	tgcatgtgactgttctttggata	UCCAAAGAACAGUCACAUGCA	CAUGUGACUGUUCUUUGGAUA	11
		1969-1991	catgtgactgttctttggatact	UAUCCAAAGAACAGUCACAUG	UGUGACUGUUCUUUGGAUACU	11
		1971-1993	tgtgactgttctttggatactag	AGUAUCCAAAGAACAGUCACA	UGACUGUUCUUUGGAUACUAG	9
		1972-1994	gtgactgttctttggatactagt	UAGUAUCCAAAGAACAGUCAC	GACUGUUCUUUGGAUACUAGU	10
		1974-1996	gactgttctttggatactagtac	ACUAGUAUCCAAAGAACAGUC	CUGUUCUUUGGAUACUAGUAC	10
		2002-2024	aagccagcaacggacagatctgc	AGAUCUGUCCGUUGCUGGCUU	GCCAGCAACGGACAGAUCUGC	8
		2006-2028	cagcaacggacagatctgcaatg	UUGCAGAUCUGUCCGUUGCUG	GCAACGGACAGAUCUGCAAUG	10
		2007-2029	agcaacggacagatctgcaatgg	AUUGCAGAUCUGUCCGUUGCU	CAACGGACAGAUCUGCAAUGG	11
		2033-2055	gggcatctgcgagtgtggtgtct	ACACCACACUCGCAGAUGCCC	GCAUCUGCGAGUGUGGUGUCU	8
		2039-2061	ctgcgagtgtggtgtctgtaagt	UUACAGACACCACACUCGCAG	GCGAGUGUGGUGUCUGUAAGU	10
		2041-2063	gcgagtgtggtgtctgtaagtgt	ACUUACAGACACCACACUCGC	GAGUGUGGUGUCUGUAAGUGU	10
		2043-2065	gagtgtggtgtctgtaagtgtac	ACACUUACAGACACCACACUC	GUGUGGUGUCUGUAAGUGUAC	10
		2054-2076	ctgtaagtgtacagatccgaagt	UUCGGAUCUGUACACUUACAG	GUAAGUGUACAGAUCCGAAGU	12
		2058-2080	aagtgtacagatccgaagtttca	AAACUUCGGAUCUGUACACUU	GUGUACAGAUCCGAAGUUUCA	10
		2060-2082	gtgtacagatccgaagtttcaag	UGAAACUUCGGAUCUGUACAC	GUACAGAUCCGAAGUUUCAAG	9
		2073-2095	aagtttcaagggcaaacgtgtga	ACACGUUUGCCCUUGAAACUU	GUUUCAAGGGCAAACGUGUGA	8
		2080-2102	aagggcaaacgtgtgagatgtgt	ACAUCUCACACGUUUGCCCUU	GGGCAAACGUGUGAGAUGUGU	10
		2082-2104	gggcaaacgtgtgagatgtgtca	ACACAUCUCACACGUUUGCCC	GCAAACGUGUGAGAUGUGUCA	8
		2084-2106	gcaaacgtgtgagatgtgtcaga	UGACACAUCUCACACGUUUGC	AAACGUGUGAGAUGUGUCAGA	11
		2117-2139	tgtctgtgctgagcataaagaat	UCUUUAUGCUCAGCACAGACA	UCUGUGCUGAGCAUAAAGAAU	9
		2118-2140	gtctgtgctgagcataaagaatg	UUCUUUAUGCUCAGCACAGAC	CUGUGCUGAGCAUAAAGAAUG	9
		2123-2145	tgctgagcataaagaatgtgttc	ACACAUUCUUUAUGCUCAGCA	CUGAGCAUAAAGAAUGUGUUC	11
		2126-2148	tgagcataaagaatgtgttcagt	UGAACACAUUCUUUAUGCUCA	AGCAUAAAGAAUGUGUUCAGU	10
		2128-2150	agcataaagaatgtgttcagtgc	ACUGAACACAUUCUUUAUGCU	CAUAAAGAAUGUGUUCAGUGC	11
		2142-2164	gttcagtgcagagccttcaataa	AUUGAAGGCUCUGCACUGAAC	UCAGUGCAGAGCCUUCAAUAA	10
		2143-2165	ttcagtgcagagccttcaataaa	UAUUGAAGGCUCUGCACUGAA	CAGUGCAGAGCCUUCAAUAAA	10
		2145-2167	cagtgcagagccttcaataaagg	UUUAUUGAAGGCUCUGCACUG	GUGCAGAGCCUUCAAUAAAGG	9
		2150-2172	cagagccttcaataaaggagaaa	UCUCCUUUAUUGAAGGCUCUG	GAGCCUUCAAUAAAGGAGAAA	12
		2152-2174	gagccttcaataaaggagaaaag	UUUCUCCUUUAUUGAAGGCUC	GCCUUCAAUAAAGGAGAAAAG	10
		2153-2175	agccttcaataaaggagaaaaga	UUUUCUCCUUUAUUGAAGGCU	CCUUCAAUAAAGGAGAAAAGA	10
		2163-2185	aaaggagaaaagaaagacacatg	UGUGUCUUUCUUUUCUCCUUU	AGGAGAAAAGAAAGACACAUG	9
		2164-2186	aaggagaaaagaaagacacatgc	AUGUGUCUUUCUUUUCUCCUU	GGAGAAAAGAAAGACACAUGC	10
		2184-2206 selected	tgcacacaggaatgttcctattt	AUAGGAACAUUCCUGUGUGCA	CACACAGGAAUGUUCCUAUUU	13
		2185-2207	gcacacaggaatgttcctatttt	AAUAGGAACAUUCCUGUGUGC	ACACAGGAAUGUUCCUAUUUU	11
		2186-2208	cacacaggaatgttcctatttta	AAAUAGGAACAUUCCUGUGUG	CACAGGAAUGUUCCUAUUUUA	10
		2187-2209	acacaggaatgttcctattttaa	AAAAUAGGAACAUUCCUGUGU	ACAGGAAUGUUCCUAUUUUAA	13
		2188-2210	cacaggaatgttcctattttaac	UAAAAUAGGAACAUUCCUGUG	CAGGAAUGUUCCUAUUUUAAC	12
		2189-2211	acaggaatgttcctattttaaca	UUAAAAUAGGAACAUUCCUGU	AGGAAUGUUCCUAUUUUAACA	10
		2194-2216	aatgttcctattttaacattacc	UAAUGUUAAAAUAGGAACAUU	UGUUCCUAUUUUAACAUUACC	9
		2208-2230	aacattaccaaggtagaaagtcg	ACUUUCUACCUUGGUAAUGUU	CAUUACCAAGGUAGAAAGUCG	8
		2218-2240	aggtagaaagtcgggacaaatta	AUUUGUCCCGACUUUCUACCU	GUAGAAAGUCGGGACAAAUUA	9
		2219-2241	ggtagaaagtcgggacaaattac	AAUUUGUCCCGACUUUCUACC	UAGAAAGUCGGGACAAAUUAC	8
		2220-2242	gtagaaagtcgggacaaattacc	UAAUUUGUCCCGACUUUCUAC	AGAAAGUCGGGACAAAUUACC	9
		2258-2280	tgatcctgtgtcccattgtaagg	UUACAAUGGGACACAGGAUCA	AUCCUGUGUCCCAUUGUAAGG	8
		2267-2289	gtcccattgtaaggagaaggatg	UCCUUCUCCUUACAAUGGGAC	CCCAUUGUAAGGAGAAGGAUG	11
		2268-2290	tcccattgtaaggagaaggatgt	AUCCUUCUCCUUACAAUGGGA	CCAUUGUAAGGAGAAGGAUGU	9
		2278-2300	aggagaaggatgttgacgactgt	AGUCGUCAACAUCCUUCUCCU	GAGAAGGAUGUUGACGACUGU	9
		2280-2302	gagaaggatgttgacgactgttg	ACAGUCGUCAACAUCCUUCUC	GAAGGAUGUUGACGACUGUUG	11
		2284-2306	aggatgttgacgactgttggttc	ACCAACAGUCGUCAACAUCCU	GAUGUUGACGACUGUUGGUUC	10
		2287-2309	atgttgacgactgttggttctat	AGAACCAACAGUCGUCAACAU	GUUGACGACUGUUGGUUCUAU	9
		2289-2311	gttgacgactgttggttctattt	AUAGAACCAACAGUCGUCAAC	UGACGACUGUUGGUUCUAUUU	11
		2291-2313	tgacgactgttggttctatttta	AAAUAGAACCAACAGUCGUCA	ACGACUGUUGGUUCUAUUUUA	10
		2292-2314	gacgactgttggttctattttac	AAAAUAGAACCAACAGUCGUC	CGACUGUUGGUUCUAUUUUAC	12
		2293-2315	acgactgttggttctattttacg	UAAAAUAGAACCAACAGUCGU	GACUGUUGGUUCUAUUUUACG	12
		2297-2319	ctgttggttctattttacgtatt	UACGUAAAAUAGAACCAACAG	GUUGGUUCUAUUUUACGUAUU	13
		2301-2323	tggttctattttacgtattcagt	UGAAUACGUAAAAUAGAACCA	GUUCUAUUUUACGUAUUCAGU	9
		2312-2334	tacgtattcagtgaatgggaaca	UUCCCAUUCACUGAAUACGUA	CGUAUUCAGUGAAUGGGAACA	12
		2318-2340	ttcagtgaatgggaacaacgagg	UCGUUGUUCCCAUUCACUGAA	CAGUGAAUGGGAACAACGAGG	10
		2327-2349	tgggaacaacgaggtcatggttc	ACCAUGACCUCGUUGUUCCCA	GGAACAACGAGGUCAUGGUUC	11
		2328-2350	gggaacaacgaggtcatggttca	AACCAUGACCUCGUUGUUCCC	GAACAACGAGGUCAUGGUUCA	8
		2330-2352	gaacaacgaggtcatggttcatg	UGAACCAUGACCUCGUUGUUC	ACAACGAGGUCAUGGUUCAUG	9
		2331-2353	aacaacgaggtcatggttcatgt	AUGAACCAUGACCUCGUUGUU	CAACGAGGUCAUGGUUCAUGU	9
		2336-2358	cgaggtcatggttcatgttgtgg	ACAACAUGAACCAUGACCUCG	AGGUCAUGGUUCAUGUUGUGG	11
		2372-2394	tcccactggtccagacatcattc	AUGAUGUCUGGACCAGUGGGA	CCACUGGUCCAGACAUCAUUC	8
		2379-2401	ggtccagacatcattccaattgt	AAUUGGAAUGAUGUCUGGACC	UCCAGACAUCAUUCCAAUUGU	9
		2381-2403	tccagacatcattccaattgtag	ACAAUUGGAAUGAUGUCUGGA	CAGACAUCAUUCCAAUUGUAG	11
		2382-2404	ccagacatcattccaattgtagc	UACAAUUGGAAUGAUGUCUGG	AGACAUCAUUCCAAUUGUAGC	12
		2385-2407	gacatcattccaattgtagctgg	AGCUACAAUUGGAAUGAUGUC	CAUCAUUCCAAUUGUAGCUGG	11
		2405-2427	tggtgtggttgctggaattgttc	ACAAUUCCAGCAACCACACCA	GUGUGGUUGCUGGAAUUGUUC	9
		2406-2428	ggtgtggttgctggaattgttct	AACAAUUCCAGCAACCACACC	UGUGGUUGCUGGAAUUGUUCU	10
		2409-2431	gtggttgctggaattgttcttat	AAGAACAAUUCCAGCAACCAC	GGUUGCUGGAAUUGUUCUUAU	11
		2410-2432	tggttgctggaattgttcttatt	UAAGAACAAUUCCAGCAACCA	GUUGCUGGAAUUGUUCUUAUU	12
		2422-2444	ttgttcttattggccttgcatta	AUGCAAGGCCAAUAAGAACAA	GUUCUUAUUGGCCUUGCAUUA	11
		2424-2446	gttcttattggccttgcattact	UAAUGCAAGGCCAAUAAGAAC	UCUUAUUGGCCUUGCAUUACU	7
		2426-2448	tcttattggccttgcattactgc	AGUAAUGCAAGGCCAAUAAGA	UUAUUGGCCUUGCAUUACUGC	8
		2432-2454	tggccttgcattactgctgatat	AUCAGCAGUAAUGCAAGGCCA	GCCUUGCAUUACUGCUGAUAU	11
		2433-2455	ggccttgcattactgctgatatg	UAUCAGCAGUAAUGCAAGGCC	CCUUGCAUUACUGCUGAUAUG	10
		2434-2456	gccttgcattactgctgatatgg	AUAUCAGCAGUAAUGCAAGGC	CUUGCAUUACUGCUGAUAUGG	10
		2437-2459	ttgcattactgctgatatggaag	UCCAUAUCAGCAGUAAUGCAA	GCAUUACUGCUGAUAUGGAAG	11
		2438-2460	tgcattactgctgatatggaagc	UUCCAUAUCAGCAGUAAUGCA	CAUUACUGCUGAUAUGGAAGC	8
		2443-2465	tactgctgatatggaagctttta	AAAGCUUCCAUAUCAGCAGUA	CUGCUGAUAUGGAAGCUUUUA	11
		2444-2466	actgctgatatggaagcttttaa	AAAAGCUUCCAUAUCAGCAGU	UGCUGAUAUGGAAGCUUUUAA	10
		2445-2467	ctgctgatatggaagcttttaat	UAAAAGCUUCCAUAUCAGCAG	GCUGAUAUGGAAGCUUUUAAU	9
		2446-2468 selected	tgctgatatggaagcttttaatg	UUAAAAGCUUCCAUAUCAGCA	CUGAUAUGGAAGCUUUUAAUG	13
		2447-2469	gctgatatggaagcttttaatga	AUUAAAAGCUUCCAUAUCAGC	UGAUAUGGAAGCUUUUAAUGA	11
		2449-2471	tgatatggaagcttttaatgata	UCAUUAAAAGCUUCCAUAUCA	AUAUGGAAGCUUUUAAUGAUA	10
		2452-2474	tatggaagcttttaatgataatt	UUAUCAUUAAAAGCUUCCAUA	UGGAAGCUUUUAAUGAUAAUU	11
		2453-2475	atggaagcttttaatgataattc	AUUAUCAUUAAAAGCUUCCAU	GGAAGCUUUUAAUGAUAAUUC	10
		2454-2476	tggaagcttttaatgataattca	AAUUAUCAUUAAAAGCUUCCA	GAAGCUUUUAAUGAUAAUUCA	9
		2476-2498	atgacagaagggagtttgctaaa	UAGCAAACUCCCUUCUGUCAU	GACAGAAGGGAGUUUGCUAAA	12
		2477-2499	tgacagaagggagtttgctaaat	UUAGCAAACUCCCUUCUGUCA	ACAGAAGGGAGUUUGCUAAAU	10
		2478-2500	gacagaagggagtttgctaaatt	UUUAGCAAACUCCCUUCUGUC	CAGAAGGGAGUUUGCUAAAUU	9
		2480-2502	cagaagggagtttgctaaatttg	AAUUUAGCAAACUCCCUUCUG	GAAGGGAGUUUGCUAAAUUUG	13
		2483-2505	aagggagtttgctaaatttgaaa	UCAAAUUUAGCAAACUCCCUU	GGGAGUUUGCUAAAUUUGAAA	12
		2504-2526	aaaggagaaaatgaatgccaaat	UUGGCAUUCAUUUUCUCCUUU	AGGAGAAAAUGAAUGCCAAAU	11
		2505-2527	aaggagaaaatgaatgccaaatg	UUUGGCAUUCAUUUUCUCCUU	GGAGAAAAUGAAUGCCAAAUG	11
		2534-2556	gggtgaaaatcctatttataaga	UUAUAAAUAGGAUUUUCACCC	GUGAAAAUCCUAUUUAUAAGA	10
		2536-2558	gtgaaaatcctatttataagagt	UCUUAUAAAUAGGAUUUUCAC	GAAAAUCCUAUUUAUAAGAGU	11
		2547-2569	atttataagagtgccgtaacaac	UGUUACGGCACUCUUAUAAAU	UUAUAAGAGUGCCGUAACAAC	10
		2559-2581	gccgtaacaactgtggtcaatcc	AUUGACCACAGUUGUUACGGC	CGUAACAACUGUGGUCAAUCC	10
		2564-2586 selected	aacaactgtggtcaatccgaagt	UUCGGAUUGACCACAGUUGUU	CAACUGUGGUCAAUCCGAAGU	11
		2570-2592	tgtggtcaatccgaagtatgagg	UCAUACUUCGGAUUGACCACA	UGGUCAAUCCGAAGUAUGAGG	9
		2577-2599	aatccgaagtatgagggaaaatg	UUUUCCCUCAUACUUCGGAUU	UCCGAAGUAUGAGGGAAAAUG	9
		2578-2600	atccgaagtatgagggaaaatga	AUUUUCCCUCAUACUUCGGAU	CCGAAGUAUGAGGGAAAAUGA	9
		2580-2602	ccgaagtatgagggaaaatgagt	UCAUUUUCCCUCAUACUUCGG	GAAGUAUGAGGGAAAAUGAGU	12
		2583-2605	aagtatgagggaaaatgagtact	UACUCAUUUUCCCUCAUACUU	GUAUGAGGGAAAAUGAGUACU	13
		2597-2619	atgagtactgcccgtgcaaatcc	AUUUGCACGGGCAGUACUCAU	GAGUACUGCCCGUGCAAAUCC	8
		2606-2628	gcccgtgcaaatcccacaacact	UGUUGUGGGAUUUGCACGGGC	CCGUGCAAAUCCCACAACACU	11
		2608-2630	ccgtgcaaatcccacaacactga	AGUGUUGUGGGAUUUGCACGG	GUGCAAAUCCCACAACACUGA	10
		2611-2633	tgcaaatcccacaacactgaatg	UUCAGUGUUGUGGGAUUUGCA	CAAAUCCCACAACACUGAAUG	9
		2612-2634	gcaaatcccacaacactgaatgc	AUUCAGUGUUGUGGGAUUUGC	AAAUCCCACAACACUGAAUGC	10
		2616-2638	atcccacaacactgaatgcaaag	UUGCAUUCAGUGUUGUGGGAU	CCCACAACACUGAAUGCAAAG	10
		2623-2645	aacactgaatgcaaagtagcaat	UGCUACUUUGCAUUCAGUGUU	CACUGAAUGCAAAGUAGCAAU	10
		2627-2649	ctgaatgcaaagtagcaatttcc	AAAUUGCUACUUUGCAUUCAG	GAAUGCAAAGUAGCAAUUUCC	9
		2631-2653	atgcaaagtagcaatttccatag	AUGGAAAUUGCUACUUUGCAU	GCAAAGUAGCAAUUUCCAUAG	11
		2636-2658 selected	aagtagcaatttccatagtcaca	UGACUAUGGAAAUUGCUACUU	GUAGCAAUUUCCAUAGUCACA	13
		2640-2662	agcaatttccatagtcacagtta	ACUGUGACUAUGGAAAUUGCU	CAAUUUCCAUAGUCACAGUUA	11
		2646-2668	ttccatagtcacagttaggtagc	UACCUAACUGUGACUAUGGAA	CCAUAGUCACAGUUAGGUAGC	12
		2651-2673	tagtcacagttaggtagctttag	AAAGCUACCUAACUGUGACUA	GUCACAGUUAGGUAGCUUUAG	11
		2652-2674	agtcacagttaggtagctttagg	UAAAGCUACCUAACUGUGACU	UCACAGUUAGGUAGCUUUAGG	10
		2661-2683	taggtagctttagggcaatattg	AUAUUGCCCUAAAGCUACCUA	GGUAGCUUUAGGGCAAUAUUG	9
		2662-2684	aggtagctttagggcaatattgc	AAUAUUGCCCUAAAGCUACCU	GUAGCUUUAGGGCAAUAUUGC	10
		2666-2688	agctttagggcaatattgccatg	UGGCAAUAUUGCCCUAAAGCU	CUUUAGGGCAAUAUUGCCAUG	10
		2671-2693	tagggcaatattgccatggtttt	AACCAUGGCAAUAUUGCCCUA	GGGCAAUAUUGCCAUGGUUUU	11
		2672-2694	agggcaatattgccatggtttta	AAACCAUGGCAAUAUUGCCCU	GGCAAUAUUGCCAUGGUUUUA	11
		2673-2695	gggcaatattgccatggttttac	AAAACCAUGGCAAUAUUGCCC	GCAAUAUUGCCAUGGUUUUAC	10
		2674-2696	ggcaatattgccatggttttact	UAAAACCAUGGCAAUAUUGCC	CAAUAUUGCCAUGGUUUUACU	9
		2676-2698	caatattgccatggttttactca	AGUAAAACCAUGGCAAUAUUG	AUAUUGCCAUGGUUUUACUCA	9
		2681-2703	ttgccatggttttactcatgtgc	ACAUGAGUAAAACCAUGGCAA	GCCAUGGUUUUACUCAUGUGC	12
		2693-2715	tactcatgtgcaggttttgaaaa	UUCAAAACCUGCACAUGAGUA	CUCAUGUGCAGGUUUUGAAAA	12
		2694-2716	actcatgtgcaggttttgaaaat	UUUCAAAACCUGCACAUGAGU	UCAUGUGCAGGUUUUGAAAAU	10
		2695-2717	ctcatgtgcaggttttgaaaatg	UUUUCAAAACCUGCACAUGAG	CAUGUGCAGGUUUUGAAAAUG	10
		2696-2718	tcatgtgcaggttttgaaaatgt	AUUUUCAAAACCUGCACAUGA	AUGUGCAGGUUUUGAAAAUGU	11
		2825-2847	aaggtcacattgtgcctttttga	AAAAAGGCACAAUGUGACCUU	GGUCACAUUGUGCCUUUUUGA	10
		2827-2849	ggtcacattgtgcctttttgacc	UCAAAAAGGCACAAUGUGACC	UCACAUUGUGCCUUUUUGACC	12
		2830-2852 selected	cacattgtgcctttttgaccttt	AGGUCAAAAAGGCACAAUGUG	CAUUGUGCCUUUUUGACCUUU	13
		2845-2867	tgaccttttcttcctggactatt	UAGUCCAGGAAGAAAAGGUCA	ACCUUUUCUUCCUGGACUAUU	11
		2846-2868	gaccttttcttcctggactattg	AUAGUCCAGGAAGAAAAGGUC	CCUUUUCUUCCUGGACUAUUG	9
		2847-2869	accttttcttcctggactattga	AAUAGUCCAGGAAGAAAAGGU	CUUUUCUUCCUGGACUAUUGA	9
		2849-2871	cttttcttcctggactattgaaa	UCAAUAGUCCAGGAAGAAAAG	UUUCUUCCUGGACUAUUGAAA	9
		2850-2872	ttttcttcctggactattgaaat	UUCAAUAGUCCAGGAAGAAAA	UUCUUCCUGGACUAUUGAAAU	8
		2852-2874	ttcttcctggactattgaaatca	AUUUCAAUAGUCCAGGAAGAA	CUUCCUGGACUAUUGAAAUCA	12
		2855-2877	ttcctggactattgaaatcaagc	UUGAUUUCAAUAGUCCAGGAA	CCUGGACUAUUGAAAUCAAGC	12
		2858-2880	ctggactattgaaatcaagctta	AGCUUGAUUUCAAUAGUCCAG	GGACUAUUGAAAUCAAGCUUA	11
		2859-2881	tggactattgaaatcaagcttat	AAGCUUGAUUUCAAUAGUCCA	GACUAUUGAAAUCAAGCUUAU	11
		2861-2883	gactattgaaatcaagcttattg	AUAAGCUUGAUUUCAAUAGUC	CUAUUGAAAUCAAGCUUAUUG	9
		2866-2888	ttgaaatcaagcttattggatta	AUCCAAUAAGCUUGAUUUCAA	GAAAUCAAGCUUAUUGGAUUA	10
		2868-2890	gaaatcaagcttattggattaag	UAAUCCAAUAAGCUUGAUUUC	AAUCAAGCUUAUUGGAUUAAG	8
		2871-2893	atcaagcttattggattaagtga	ACUUAAUCCAAUAAGCUUGAU	CAAGCUUAUUGGAUUAAGUGA	11
		2873-2895	caagcttattggattaagtgata	UCACUUAAUCCAAUAAGCUUG	AGCUUAUUGGAUUAAGUGAUA	9
		2874-2896	aagcttattggattaagtgatat	AUCACUUAAUCCAAUAAGCUU	GCUUAUUGGAUUAAGUGAUAU	9
		2875-2897	agcttattggattaagtgatatt	UAUCACUUAAUCCAAUAAGCU	CUUAUUGGAUUAAGUGAUAUU	10
		2881-2903	ttggattaagtgatatttctata	UAGAAAUAUCACUUAAUCCAA	GGAUUAAGUGAUAUUUCUAUA	11
		2882-2904	tggattaagtgatatttctatag	AUAGAAAUAUCACUUAAUCCA	GAUUAAGUGAUAUUUCUAUAG	11
		2883-2905	ggattaagtgatatttctatagc	UAUAGAAAUAUCACUUAAUCC	AUUAAGUGAUAUUUCUAUAGC	10
		2888-2910	aagtgatatttctatagcgattg	AUCGCUAUAGAAAUAUCACUU	GUGAUAUUUCUAUAGCGAUUG	8
		2891-2913	tgatatttctatagcgattgaaa	UCAAUCGCUAUAGAAAUAUCA	AUAUUUCUAUAGCGAUUGAAA	10
		2903-2925	agcgattgaaagggcaatagtta	ACUAUUGCCCUUUCAAUCGCU	CGAUUGAAAGGGCAAUAGUUA	10
		2904-2926	gcgattgaaagggcaatagttaa	AACUAUUGCCCUUUCAAUCGC	GAUUGAAAGGGCAAUAGUUAA	12
		2912-2934	aagggcaatagttaaagtaatga	AUUACUUUAACUAUUGCCCUU	GGGCAAUAGUUAAAGUAAUGA	10
		2914-2936	gggcaatagttaaagtaatgagc	UCAUUACUUUAACUAUUGCCC	GCAAUAGUUAAAGUAAUGAGC	11
		2920-2942	tagttaaagtaatgagcatgatg	UCAUGCUCAUUACUUUAACUA	GUUAAAGUAAUGAGCAUGAUG	9
		2927-2949	agtaatgagcatgatgagagttt	ACUCUCAUCAUGCUCAUUACU	UAAUGAGCAUGAUGAGAGUUU	11
		2931-2953	atgagcatgatgagagtttctgt	AGAAACUCUCAUCAUGCUCAU	GAGCAUGAUGAGAGUUUCUGU	10
		2933-2955	gagcatgatgagagtttctgtta	ACAGAAACUCUCAUCAUGCUC	GCAUGAUGAGAGUUUCUGUUA	11
		2934-2956	agcatgatgagagtttctgttaa	AACAGAAACUCUCAUCAUGCU	CAUGAUGAGAGUUUCUGUUAA	13
		2936-2958	catgatgagagtttctgttaatc	UUAACAGAAACUCUCAUCAUG	UGAUGAGAGUUUCUGUUAAUC	12
		2937-2959	atgatgagagtttctgttaatca	AUUAACAGAAACUCUCAUCAU	GAUGAGAGUUUCUGUUAAUCA	11
		2939-2961	gatgagagtttctgttaatcatg	UGAUUAACAGAAACUCUCAUC	UGAGAGUUUCUGUUAAUCAUG	12
		2940-2962	atgagagtttctgttaatcatgt	AUGAUUAACAGAAACUCUCAU	GAGAGUUUCUGUUAAUCAUGU	11
		2942-2964	gagagtttctgttaatcatgtat	ACAUGAUUAACAGAAACUCUC	GAGUUUCUGUUAAUCAUGUAU	12
		2948-2970	ttctgttaatcatgtattaaaac	UUUAAUACAUGAUUAACAGAA	CUGUUAAUCAUGUAUUAAAAC	10
		2949-2971	tctgttaatcatgtattaaaact	UUUUAAUACAUGAUUAACAGA	UGUUAAUCAUGUAUUAAAACU	10
		2951-2973	tgttaatcatgtattaaaactga	AGUUUUAAUACAUGAUUAACA	UUAAUCAUGUAUUAAAACUGA	9
		2959-2981	atgtattaaaactgatttttagc	UAAAAAUCAGUUUUAAUACAU	GUAUUAAAACUGAUUUUUAGC	11
		2967-2989	aaactgatttttagctttacaaa	UGUAAAGCUAAAAAUCAGUUU	ACUGAUUUUUAGCUUUACAAA	11
		2968-2990	aactgatttttagctttacaaat	UUGUAAAGCUAAAAAUCAGUU	CUGAUUUUUAGCUUUACAAAU	12
		2969-2991	actgatttttagctttacaaata	UUUGUAAAGCUAAAAAUCAGU	UGAUUUUUAGCUUUACAAAUA	11
		2972-2994	gatttttagctttacaaatatgt	AUAUUUGUAAAGCUAAAAAUC	UUUUUAGCUUUACAAAUAUGU	9
		2978-3000	tagctttacaaatatgtcagttt	ACUGACAUAUUUGUAAAGCUA	GCUUUACAAAUAUGUCAGUUU	10
		2979-3001	agctttacaaatatgtcagtttg	AACUGACAUAUUUGUAAAGCU	CUUUACAAAUAUGUCAGUUUG	10
		2987-3009	aaatatgtcagtttgcagttatg	UAACUGCAAACUGACAUAUUU	AUAUGUCAGUUUGCAGUUAUG	9
		2991-3013	atgtcagtttgcagttatgcaga	UGCAUAACUGCAAACUGACAU	GUCAGUUUGCAGUUAUGCAGA	11
		2993-3015	gtcagtttgcagttatgcagaat	UCUGCAUAACUGCAAACUGAC	CAGUUUGCAGUUAUGCAGAAU	11
		2994-3016	tcagtttgcagttatgcagaatc	UUCUGCAUAACUGCAAACUGA	AGUUUGCAGUUAUGCAGAAUC	10
		2995-3017	cagtttgcagttatgcagaatcc	AUUCUGCAUAACUGCAAACUG	GUUUGCAGUUAUGCAGAAUCC	10
		3000-3022	tgcagttatgcagaatccaaagt	UUUGGAUUCUGCAUAACUGCA	CAGUUAUGCAGAAUCCAAAGU	12
		3002-3024	cagttatgcagaatccaaagtaa	ACUUUGGAUUCUGCAUAACUG	GUUAUGCAGAAUCCAAAGUAA	12
		3003-3025	agttatgcagaatccaaagtaaa	UACUUUGGAUUCUGCAUAACU	UUAUGCAGAAUCCAAAGUAAA	12
		3004-3026	gttatgcagaatccaaagtaaat	UUACUUUGGAUUCUGCAUAAC	UAUGCAGAAUCCAAAGUAAAU	11
		3006-3028	tatgcagaatccaaagtaaatgt	AUUUACUUUGGAUUCUGCAUA	UGCAGAAUCCAAAGUAAAUGU	8
		3008-3030	tgcagaatccaaagtaaatgtcc	ACAUUUACUUUGGAUUCUGCA	CAGAAUCCAAAGUAAAUGUCC	12
		3023-3045	aaatgtcctgctagctagttaag	UAACUAGCUAGCAGGACAUUU	AUGUCCUGCUAGCUAGUUAAG	11
		3027-3049 selected	gtcctgctagctagttaaggatt	UCCUUAACUAGCUAGCAGGAC	CCUGCUAGCUAGUUAAGGAUU	13
		3031-3053	tgctagctagttaaggattgttt	ACAAUCCUUAACUAGCUAGCA	CUAGCUAGUUAAGGAUUGUUU	11
		3033-3055	ctagctagttaaggattgtttta	AAACAAUCCUUAACUAGCUAG	AGCUAGUUAAGGAUUGUUUUA	12
		3034-3056	tagctagttaaggattgttttaa	AAAACAAUCCUUAACUAGCUA	GCUAGUUAAGGAUUGUUUUAA	12
		3035-3057	agctagttaaggattgttttaaa	UAAAACAAUCCUUAACUAGCU	CUAGUUAAGGAUUGUUUUAAA	12
		3037-3059	ctagttaaggattgttttaaatc	UUUAAAACAAUCCUUAACUAG	AGUUAAGGAUUGUUUUAAAUC	11
		3040-3062	gttaaggattgttttaaatctgt	AGAUUUAAAACAAUCCUUAAC	UAAGGAUUGUUUUAAAUCUGU	10
		3044-3066	aggattgttttaaatctgttatt	UAACAGAUUUAAAACAAUCCU	GAUUGUUUUAAAUCUGUUAUU	11
		3048-3070	ttgttttaaatctgttattttgc	AAAAUAACAGAUUUAAAACAA	GUUUUAAAUCUGUUAUUUUGC	11
		3065-3087	ttttgctatttgcctgttagaca	UCUAACAGGCAAAUAGCAAAA	UUGCUAUUUGCCUGUUAGACA	9
		3067-3089	ttgctatttgcctgttagacatg	UGUCUAACAGGCAAAUAGCAA	GCUAUUUGCCUGUUAGACAUG	11
		3068-3090	tgctatttgcctgttagacatga	AUGUCUAACAGGCAAAUAGCA	CUAUUUGCCUGUUAGACAUGA	9
		3074-3096	ttgcctgttagacatgactgatg	UCAGUCAUGUCUAACAGGCAA	GCCUGUUAGACAUGACUGAUG	11
		3075-3097	tgcctgttagacatgactgatga	AUCAGUCAUGUCUAACAGGCA	CCUGUUAGACAUGACUGAUGA	9
		3077-3099	cctgttagacatgactgatgaca	UCAUCAGUCAUGUCUAACAGG	UGUUAGACAUGACUGAUGACA	11
		3082-3104	tagacatgactgatgacatatct	AUAUGUCAUCAGUCAUGUCUA	GACAUGACUGAUGACAUAUCU	8
		3084-3106	gacatgactgatgacatatctga	AGAUAUGUCAUCAGUCAUGUC	CAUGACUGAUGACAUAUCUGA	10
		3086-3108	catgactgatgacatatctgaaa	UCAGAUAUGUCAUCAGUCAUG	UGACUGAUGACAUAUCUGAAA	11
		3087-3109	atgactgatgacatatctgaaag	UUCAGAUAUGUCAUCAGUCAU	GACUGAUGACAUAUCUGAAAG	10
		3090-3112	actgatgacatatctgaaagaca	UCUUUCAGAUAUGUCAUCAGU	UGAUGACAUAUCUGAAAGACA	11
		3093-3115	gatgacatatctgaaagacaagt	UUGUCUUUCAGAUAUGUCAUC	UGACAUAUCUGAAAGACAAGU	11
		3106-3128	aaagacaagtatgttgagagttg	ACUCUCAACAUACUUGUCUUU	AGACAAGUAUGUUGAGAGUUG	10
		3107-3129	aagacaagtatgttgagagttgc	AACUCUCAACAUACUUGUCUU	GACAAGUAUGUUGAGAGUUGC	9
		3116-3138	atgttgagagttgctggtgtaaa	UACACCAGCAACUCUCAACAU	GUUGAGAGUUGCUGGUGUAAA	12
		3118-3140	gttgagagttgctggtgtaaaat	UUUACACCAGCAACUCUCAAC	UGAGAGUUGCUGGUGUAAAAU	10
		3119-3141	ttgagagttgctggtgtaaaata	UUUUACACCAGCAACUCUCAA	GAGAGUUGCUGGUGUAAAAUA	12
		3120-3142	tgagagttgctggtgtaaaatac	AUUUUACACCAGCAACUCUCA	AGAGUUGCUGGUGUAAAAUAC	8
		3121-3143	gagagttgctggtgtaaaatacg	UAUUUUACACCAGCAACUCUC	GAGUUGCUGGUGUAAAAUACG	9
		3126-3148	ttgctggtgtaaaatacgtttga	AAACGUAUUUUACACCAGCAA	GCUGGUGUAAAAUACGUUUGA	11
		3129-3151	ctggtgtaaaatacgtttgaaat	UUCAAACGUAUUUUACACCAG	GGUGUAAAAUACGUUUGAAAU	11
		3130-3152	tggtgtaaaatacgtttgaaata	UUUCAAACGUAUUUUACACCA	GUGUAAAAUACGUUUGAAAUA	12
		3132-3154	gtgtaaaatacgtttgaaatagt	UAUUUCAAACGUAUUUUACAC	GUAAAAUACGUUUGAAAUAGU	10
		3135-3157	taaaatacgtttgaaatagttga	AACUAUUUCAAACGUAUUUUA	AAAUACGUUUGAAAUAGUUGA	9
		3140-3162	tacgtttgaaatagttgatctac	AGAUCAACUAUUUCAAACGUA	CGUUUGAAAUAGUUGAUCUAC	11
		3144-3166	tttgaaatagttgatctacaaag	UUGUAGAUCAACUAUUUCAAA	UGAAAUAGUUGAUCUACAAAG	10
		3145-3167	ttgaaatagttgatctacaaagg	UUUGUAGAUCAACUAUUUCAA	GAAAUAGUUGAUCUACAAAGG	11
		3157-3179	atctacaaaggccatgggaaaaa	UUUCCCAUGGCCUUUGUAGAU	CUACAAAGGCCAUGGGAAAAA	10
		3159-3181	ctacaaaggccatgggaaaaatt	UUUUUCCCAUGGCCUUUGUAG	ACAAAGGCCAUGGGAAAAAUU	9
		3167-3189	gccatgggaaaaattcagagagt	UCUCUGAAUUUUUCCCAUGGC	CAUGGGAAAAAUUCAGAGAGU	11
		3170-3192	atgggaaaaattcagagagttag	AACUCUCUGAAUUUUUCCCAU	GGGAAAAAUUCAGAGAGUUAG	10
		3171-3193	tgggaaaaattcagagagttagg	UAACUCUCUGAAUUUUUCCCA	GGAAAAAUUCAGAGAGUUAGG	11
		3180-3202	ttcagagagttaggaaggaaaaa	UUUCCUUCCUAACUCUCUGAA	CAGAGAGUUAGGAAGGAAAAA	12
		3182-3204	cagagagttaggaaggaaaaacc	UUUUUCCUUCCUAACUCUCUG	GAGAGUUAGGAAGGAAAAACC	9
		3186-3208	gagttaggaaggaaaaaccaata	UUGGUUUUUCCUUCCUAACUC	GUUAGGAAGGAAAAACCAAUA	10
		3191-3213	aggaaggaaaaaccaatagcttt	AGCUAUUGGUUUUUCCUUCCU	GAAGGAAAAACCAAUAGCUUU	12
		3193-3215	gaaggaaaaaccaatagctttaa	AAAGCUAUUGGUUUUUCCUUC	AGGAAAAACCAAUAGCUUUAA	10
		3195-3217	aggaaaaaccaatagctttaaaa	UUAAAGCUAUUGGUUUUUCCU	GAAAAACCAAUAGCUUUAAAA	11
		3196-3218	ggaaaaaccaatagctttaaaac	UUUAAAGCUAUUGGUUUUUCC	AAAAACCAAUAGCUUUAAAAC	12
		3197-3219	gaaaaaccaatagctttaaaacc	UUUUAAAGCUAUUGGUUUUUC	AAAACCAAUAGCUUUAAAACC	12
		3211-3233	tttaaaacctgtgtgccatttta	AAAUGGCACACAGGUUUUAAA	UAAAACCUGUGUGCCAUUUUA	7
		3212-3234	ttaaaacctgtgtgccattttaa	AAAAUGGCACACAGGUUUUAA	AAAACCUGUGUGCCAUUUUAA	10
		3213-3235	taaaacctgtgtgccattttaag	UAAAAUGGCACACAGGUUUUA	AAACCUGUGUGCCAUUUUAAG	12
		3214-3236	aaaacctgtgtgccattttaaga	UUAAAAUGGCACACAGGUUUU	AACCUGUGUGCCAUUUUAAGA	8
		3216-3238	aacctgtgtgccattttaagagt	UCUUAAAAUGGCACACAGGUU	CCUGUGUGCCAUUUUAAGAGU	10
		3223-3245	gtgccattttaagagttacttaa	AAGUAACUCUUAAAAUGGCAC	GCCAUUUUAAGAGUUACUUAA	12
		3224-3246	tgccattttaagagttacttaat	UAAGUAACUCUUAAAAUGGCA	CCAUUUUAAGAGUUACUUAAU	12
		3233-3255	aagagttacttaatgtttggtaa	ACCAAACAUUAAGUAACUCUU	GAGUUACUUAAUGUUUGGUAA	11
		3235-3257	gagttacttaatgtttggtaact	UUACCAAACAUUAAGUAACUC	GUUACUUAAUGUUUGGUAACU	11
		3239-3261	tacttaatgtttggtaactttta	AAAGUUACCAAACAUUAAGUA	CUUAAUGUUUGGUAACUUUUA	11
		3242-3264	ttaatgtttggtaacttttatgc	AUAAAAGUUACCAAACAUUAA	AAUGUUUGGUAACUUUUAUGC	10
		3254-3276	aacttttatgccttcactttaca	UAAAGUGAAGGCAUAAAAGUU	CUUUUAUGCCUUCACUUUACA	9
		3256-3278	cttttatgccttcactttacaaa	UGUAAAGUGAAGGCAUAAAAG	UUUAUGCCUUCACUUUACAAA	10
		3257-3279	ttttatgccttcactttacaaat	UUGUAAAGUGAAGGCAUAAAA	UUAUGCCUUCACUUUACAAAU	11
		3261-3283	atgccttcactttacaaattcaa	GAAUUUGUAAAGUGAAGGCAU	GCCUUCACUUUACAAAUUCAA	10
		3262-3284	tgccttcactttacaaattcaag	UGAAUUUGUAAAGUGAAGGCA	CCUUCACUUUACAAAUUCAAG	12
		3263-3285	gccttcactttacaaattcaagc	UUGAAUUUGUAAAGUGAAGGC	CUUCACUUUACAAAUUCAAGC	12
		3268-3290	cactttacaaattcaagccttag	AAGGCUUGAAUUUGUAAAGUG	CUUUACAAAUUCAAGCCUUAG	11
		3273-3295	tacaaattcaagccttagataaa	UAUCUAAGGCUUGAAUUUGUA	CAAAUUCAAGCCUUAGAUAAA	12
		3274-3296	acaaattcaagccttagataaaa	UUAUCUAAGGCUUGAAUUUGU	AAAUUCAAGCCUUAGAUAAAA	9
		3275-3297	caaattcaagccttagataaaag	UUUAUCUAAGGCUUGAAUUUG	AAUUCAAGCCUUAGAUAAAAG	9
		3276-3298	aaattcaagccttagataaaaga	UUUUAUCUAAGGCUUGAAUUU	AUUCAAGCCUUAGAUAAAAGA	9
		3278-3300	attcaagccttagataaaagaac	UCUUUUAUCUAAGGCUUGAAU	UCAAGCCUUAGAUAAAAGAAC	11
		3279-3301	ttcaagccttagataaaagaacc	UUCUUUUAUCUAAGGCUUGAA	CAAGCCUUAGAUAAAAGAACC	11
		3288-3310	tagataaaagaaccgagcaattt	AUUGCUCGGUUCUUUUAUCUA	GAUAAAAGAACCGAGCAAUUU	11
		3291-3313	ataaaagaaccgagcaattttct	AAAAUUGCUCGGUUCUUUUAU	AAAAGAACCGAGCAAUUUUCU	9
		3298-3320	aaccgagcaattttctgctaaaa	UUAGCAGAAAAUUGCUCGGUU	CCGAGCAAUUUUCUGCUAAAA	13
		3299-3321	accgagcaattttctgctaaaaa	UUUAGCAGAAAAUUGCUCGGU	CGAGCAAUUUUCUGCUAAAAA	13
		3300-3322	ccgagcaattttctgctaaaaag	UUUUAGCAGAAAAUUGCUCGG	GAGCAAUUUUCUGCUAAAAAG	10
		3301-3323	cgagcaattttctgctaaaaagt	UUUUUAGCAGAAAAUUGCUCG	AGCAAUUUUCUGCUAAAAAGU	11
		3310-3332	ttctgctaaaaagtccttgattt	AUCAAGGACUUUUUAGCAGAA	CUGCUAAAAAGUCCUUGAUUU	12
		3311-3333	tctgctaaaaagtccttgattta	AAUCAAGGACUUUUUAGCAGA	UGCUAAAAAGUCCUUGAUUUA	10
		3312-3334	ctgctaaaaagtccttgatttag	AAAUCAAGGACUUUUUAGCAG	GCUAAAAAGUCCUUGAUUUAG	13
		3313-3335	tgctaaaaagtccttgatttagc	UAAAUCAAGGACUUUUUAGCA	CUAAAAAGUCCUUGAUUUAGC	11
		3316-3338	taaaaagtccttgatttagcact	UGCUAAAUCAAGGACUUUUUA	AAAAGUCCUUGAUUUAGCACU	11
		3319-3341	aaagtccttgatttagcactatt	UAGUGCUAAAUCAAGGACUUU	AGUCCUUGAUUUAGCACUAUU	11
		3320-3342	aagtccttgatttagcactattt	AUAGUGCUAAAUCAAGGACUU	GUCCUUGAUUUAGCACUAUUU	11
		3322-3344	gtccttgatttagcactatttac	AAAUAGUGCUAAAUCAAGGAC	CCUUGAUUUAGCACUAUUUAC	12
		3323-3345	tccttgatttagcactatttaca	UAAAUAGUGCUAAAUCAAGGA	CUUGAUUUAGCACUAUUUACA	10
		3325-3347	cttgatttagcactatttacata	UGUAAAUAGUGCUAAAUCAAG	UGAUUUAGCACUAUUUACAUA	11
		3327-3349	tgatttagcactatttacataca	UAUGUAAAUAGUGCUAAAUCA	AUUUAGCACUAUUUACAUACA	10
		3329-3351	atttagcactatttacatacagg	UGUAUGUAAAUAGUGCUAAAU	UUAGCACUAUUUACAUACAGG	9
		3339-3361	atttacatacaggccatacttta	AAGUAUGGCCUGUAUGUAAAU	UUACAUACAGGCCAUACUUUA	8
		3341-3363	ttacatacaggccatactttaca	UAAAGUAUGGCCUGUAUGUAA	ACAUACAGGCCAUACUUUACA	8
		3348-3370	caggccatactttacaaagtatt	UACUUUGUAAAGUAUGGCCUG	GGCCAUACUUUACAAAGUAUU	12
		3349-3371	aggccatactttacaaagtattt	AUACUUUGUAAAGUAUGGCCU	GCCAUACUUUACAAAGUAUUU	12
		3350-3372	ggccatactttacaaagtatttg	AAUACUUUGUAAAGUAUGGCC	CCAUACUUUACAAAGUAUUUG	11
		3351-3373	gccatactttacaaagtatttgc	AAAUACUUUGUAAAGUAUGGC	CAUACUUUACAAAGUAUUUGC	9
		3369-3391	tttgctgaatggggaccttttga	AAAAGGUCCCCAUUCAGCAAA	UGCUGAAUGGGGACCUUUUGA	9
		3371-3393	tgctgaatggggaccttttgagt	UCAAAAGGUCCCCAUUCAGCA	CUGAAUGGGGACCUUUUGAGU	9
		3373-3395	ctgaatggggaccttttgagttg	ACUCAAAAGGUCCCCAUUCAG	GAAUGGGGACCUUUUGAGUUG	9
		3379-3401	ggggaccttttgagttgaattta	AAUUCAACUCAAAAGGUCCCC	GGACCUUUUGAGUUGAAUUUA	12
		3380-3402	gggaccttttgagttgaatttat	AAAUUCAACUCAAAAGGUCCC	GACCUUUUGAGUUGAAUUUAU	12
		3381-3403	ggaccttttgagttgaatttatt	UAAAUUCAACUCAAAAGGUCC	ACCUUUUGAGUUGAAUUUAUU	10
		3382-3404	gaccttttgagttgaatttattt	AUAAAUUCAACUCAAAAGGUC	CCUUUUGAGUUGAAUUUAUUU	12
		3383-3405	accttttgagttgaatttatttt	AAUAAAUUCAACUCAAAAGGU	CUUUUGAGUUGAAUUUAUUUU	13
		3387-3409	tttgagttgaatttattttatta	AUAAAAUAAAUUCAACUCAAA	UGAGUUGAAUUUAUUUUAUUA	10
		3389-3411	tgagttgaatttattttattatt	UAAUAAAAUAAAUUCAACUCA	AGUUGAAUUUAUUUUAUUAUU	11
		3430-3452	tggtgctttctgtcacctcttct	AAGAGGUGACAGAAAGCACCA	GUGCUUUCUGUCACCUCUUCU	10
		3432-3454	gtgctttctgtcacctcttctaa	AGAAGAGGUGACAGAAAGCAC	GCUUUCUGUCACCUCUUCUAA	12
		3433-3455	tgctttctgtcacctcttctaat	UAGAAGAGGUGACAGAAAGCA	CUUUCUGUCACCUCUUCUAAU	11
		3434-3456	gctttctgtcacctcttctaatc	UUAGAAGAGGUGACAGAAAGC	UUUCUGUCACCUCUUCUAAUC	8
		3441-3463	gtcacctcttctaatcttttaat	UAAAAGAUUAGAAGAGGUGAC	CACCUCUUCUAAUCUUUUAAU	12
		3446-3468	ctcttctaatcttttaatgtatt	UACAUUAAAAGAUUAGAAGAG	CUUCUAAUCUUUUAAUGUAUU	11
		3470-3492	gtttgcaattttggggtaagact	UCUUACCCCAAAAUUGCAAAC	UUGCAAUUUUGGGGUAAGACU	9
		3472-3494	ttgcaattttggggtaagacttt	AGUCUUACCCCAAAAUUGCAA	GCAAUUUUGGGGUAAGACUUU	11
		3473-3495	tgcaattttggggtaagactttt	AAGUCUUACCCCAAAAUUGCA	CAAUUUUGGGGUAAGACUUUU	9
		3480-3502	ttggggtaagactttttttatga	AUAAAAAAAGUCUUACCCCAA	GGGGUAAGACUUUUUUUAUGA	11
		3481-3503	tggggtaagactttttttatgag	CAUAAAAAAAGUCUUACCCCA	GGGUAAGACUUUUUUUAUGAG	10
		3482-3504	ggggtaagactttttttatgagt	UCAUAAAAAAAGUCUUACCCC	GGUAAGACUUUUUUUAUGAGU	13
		3487-3509	aagactttttttatgagtacttt	AGUACUCAUAAAAAAAGUCUU	GACUUUUUUUAUGAGUACUUU	10
		3489-3511	gactttttttatgagtacttttt	AAAGUACUCAUAAAAAAAGUC	CUUUUUUUAUGAGUACUUUUU	11
		3497-3519	ttatgagtactttttctttgaag	UCAAAGAAAAAGUACUCAUAA	AUGAGUACUUUUUCUUUGAAG	9
		3498-3520	tatgagtactttttctttgaagt	UUCAAAGAAAAAGUACUCAUA	UGAGUACUUUUUCUUUGAAGU	11
		3501-3523	gagtactttttctttgaagtttt	AACUUCAAAGAAAAAGUACUC	GUACUUUUUCUUUGAAGUUUU	10
		3504-3526	tactttttctttgaagttttagc	UAAAACUUCAAAGAAAAAGUA	CUUUUUCUUUGAAGUUUUAGC	11
		3514-3536	ttgaagttttagcggtcaatttg	AAUUGACCGCUAAAACUUCAA	GAAGUUUUAGCGGUCAAUUUG	10
		3523-3545	tagcggtcaatttgcctttttaa	AAAAAGGCAAAUUGACCGCUA	GCGGUCAAUUUGCCUUUUUAA	12
		3524-3546 selected	agcggtcaatttgcctttttaat	UAAAAAGGCAAAUUGACCGCU	CGGUCAAUUUGCCUUUUUAAU	13
		3525-3547	gcggtcaatttgcctttttaatg	UUAAAAAGGCAAAUUGACCGC	GGUCAAUUUGCCUUUUUAAUG	12
		3526-3548	cggtcaatttgcctttttaatga	AUUAAAAAGGCAAAUUGACCG	GUCAAUUUGCCUUUUUAAUGA	12
		3528-3550	gtcaatttgcctttttaatgaac	UCAUUAAAAAGGCAAAUUGAC	CAAUUUGCCUUUUUAAUGAAC	13
		3534-3556	ttgcctttttaatgaacatgtga	ACAUGUUCAUUAAAAAGGCAA	GCCUUUUUAAUGAACAUGUGA	10
		3541-3563	tttaatgaacatgtgaagttata	UAACUUCACAUGUUCAUUAAA	UAAUGAACAUGUGAAGUUAUA	9
		3543-3565	taatgaacatgtgaagttatact	UAUAACUUCACAUGUUCAUUA	AUGAACAUGUGAAGUUAUACU	9
		3556-3578	aagttatactgtggctatgcaac	UGCAUAGCCACAGUAUAACUU	GUUAUACUGUGGCUAUGCAAC	11
		3557-3579	agttatactgtggctatgcaaca	UUGCAUAGCCACAGUAUAACU	UUAUACUGUGGCUAUGCAACA	7
		3559-3581	ttatactgtggctatgcaacagc	UGUUGCAUAGCCACAGUAUAA	AUACUGUGGCUAUGCAACAGC	7
		3566-3588	gtggctatgcaacagctctcacc	UGAGAGCUGUUGCAUAGCCAC	GGCUAUGCAACAGCUCUCACC	10
		3581-3603	ctctcacctacgcgagtcttact	UAAGACUCGCGUAGGUGAGAG	CUCACCUACGCGAGUCUUACU	8
		3583-3605	ctcacctacgcgagtcttacttt	AGUAAGACUCGCGUAGGUGAG	CACCUACGCGAGUCUUACUUU	9
		3585-3607	cacctacgcgagtcttactttga	AAAGUAAGACUCGCGUAGGUG	CCUACGCGAGUCUUACUUUGA	9
		3590-3612	acgcgagtcttactttgagttag	AACUCAAAGUAAGACUCGCGU	GCGAGUCUUACUUUGAGUUAG	12
		3591-3613	cgcgagtcttactttgagttagt	UAACUCAAAGUAAGACUCGCG	CGAGUCUUACUUUGAGUUAGU	11
		3600-3622	tactttgagttagtgccataaca	UUAUGGCACUAACUCAAAGUA	CUUUGAGUUAGUGCCAUAACA	10
		3602-3624	ctttgagttagtgccataacaga	UGUUAUGGCACUAACUCAAAG	UUGAGUUAGUGCCAUAACAGA	10
		3604-3626	ttgagttagtgccataacagacc	UCUGUUAUGGCACUAACUCAA	GAGUUAGUGCCAUAACAGACC	8
		3615-3637	ccataacagaccactgtatgttt	ACAUACAGUGGUCUGUUAUGG	AUAACAGACCACUGUAUGUUU	10
		3617-3639	ataacagaccactgtatgtttac	AAACAUACAGUGGUCUGUUAU	AACAGACCACUGUAUGUUUAC	10
		3618-3640	taacagaccactgtatgtttact	UAAACAUACAGUGGUCUGUUA	ACAGACCACUGUAUGUUUACU	11
		3620-3642	acagaccactgtatgtttacttc	AGUAAACAUACAGUGGUCUGU	AGACCACUGUAUGUUUACUUC	10
		3623-3645	gaccactgtatgtttacttctca	AGAAGUAAACAUACAGUGGUC	CCACUGUAUGUUUACUUCUCA	10
		3649-3671	tttgagttgcccatcttgtttca	AAACAAGAUGGGCAACUCAAA	UGAGUUGCCCAUCUUGUUUCA	8
		3655-3677	ttgcccatcttgtttcacactag	AGUGUGAAACAAGAUGGGCAA	GCCCAUCUUGUUUCACACUAG	10
		3656-3678	tgcccatcttgtttcacactagt	UAGUGUGAAACAAGAUGGGCA	CCCAUCUUGUUUCACACUAGU	11
		3658-3680	cccatcttgtttcacactagtca	ACUAGUGUGAAACAAGAUGGG	CAUCUUGUUUCACACUAGUCA	11
		3664-3686	ttgtttcacactagtcacattct	AAUGUGACUAGUGUGAAACAA	GUUUCACACUAGUCACAUUCU	11
		3670-3692	cacactagtcacattcttgtttt	AACAAGAAUGUGACUAGUGUG	CACUAGUCACAUUCUUGUUUU	11
		3672-3694 selected	cactagtcacattcttgttttaa	AAAACAAGAAUGUGACUAGUG	CUAGUCACAUUCUUGUUUUAA	14
		3673-3695	actagtcacattcttgttttaag	UAAAACAAGAAUGUGACUAGU	UAGUCACAUUCUUGUUUUAAG	10
		3676-3698	agtcacattcttgttttaagtgc	ACUUAAAACAAGAAUGUGACU	UCACAUUCUUGUUUUAAGUGC	11
		3683-3705	ttcttgttttaagtgcctttagt	UAAAGGCACUUAAAACAAGAA	CUUGUUUUAAGUGCCUUUAGU	9
		3695-3717	gtgcctttagttttaacagttca	AACUGUUAAAACUAAAGGCAC	GCCUUUAGUUUUAACAGUUCA	11
		3696-3718	tgcctttagttttaacagttcac	GAACUGUUAAAACUAAAGGCA	CCUUUAGUUUUAACAGUUCAC	8
		3697-3719	gcctttagttttaacagttcact	UGAACUGUUAAAACUAAAGGC	CUUUAGUUUUAACAGUUCACU	11
		3702-3724	tagttttaacagttcacttttta	AAAAGUGAACUGUUAAAACUA	GUUUUAACAGUUCACUUUUUA	9
		3703-3725	agttttaacagttcactttttac	AAAAAGUGAACUGUUAAAACU	UUUUAACAGUUCACUUUUUAC	10
		3704-3726	gttttaacagttcactttttaca	UAAAAAGUGAACUGUUAAAAC	UUUAACAGUUCACUUUUUACA	11
		3706-3728	tttaacagttcactttttacagt	UGUAAAAAGUGAACUGUUAAA	UAACAGUUCACUUUUUACAGU	12
		3716-3738	cactttttacagtgctatttact	UAAAUAGCACUGUAAAAAGUG	CUUUUUACAGUGCUAUUUACU	11
		3720-3742	ttttacagtgctatttactgaag	UCAGUAAAUAGCACUGUAAAA	UUACAGUGCUAUUUACUGAAG	11
		3725-3747	cagtgctatttactgaagttatt	UAACUUCAGUAAAUAGCACUG	GUGCUAUUUACUGAAGUUAUU	11
		3727-3749	gtgctatttactgaagttattta	AAUAACUUCAGUAAAUAGCAC	GCUAUUUACUGAAGUUAUUUA	10
		3728-3750	tgctatttactgaagttatttat	AAAUAACUUCAGUAAAUAGCA	CUAUUUACUGAAGUUAUUUAU	9
		3745-3767	atttattaaatatgcctaaaata	UUUUAGGCAUAUUUAAUAAAU	UUAUUAAAUAUGCCUAAAAUA	9
		3746-3768	tttattaaatatgcctaaaatac	AUUUUAGGCAUAUUUAAUAAA	UAUUAAAUAUGCCUAAAAUAC	10
		3750-3772	ttaaatatgcctaaaatacttaa	AAGUAUUUUAGGCAUAUUUAA	AAAUAUGCCUAAAAUACUUAA	10
		3758-3780	gcctaaaatacttaaatcggatg	UCCGAUUUAAGUAUUUUAGGC	CUAAAAUACUUAAAUCGGAUG	11
		3768-3790	cttaaatcggatgtcttgactct	AGUCAAGACAUCCGAUUUAAG	UAAAUCGGAUGUCUUGACUCU	9
		3772-3794	aatcggatgtcttgactctgatg	UCAGAGUCAAGACAUCCGAUU	UCGGAUGUCUUGACUCUGAUG	10
		3773-3795	atcggatgtcttgactctgatgt	AUCAGAGUCAAGACAUCCGAU	CGGAUGUCUUGACUCUGAUGU	12
		3775-3797	cggatgtcttgactctgatgtat	ACAUCAGAGUCAAGACAUCCG	GAUGUCUUGACUCUGAUGUAU	12
		3776-3798	ggatgtcttgactctgatgtatt	UACAUCAGAGUCAAGACAUCC	AUGUCUUGACUCUGAUGUAUU	10
		3778-3800 selected	atgtcttgactctgatgtatttt	AAUACAUCAGAGUCAAGACAU	GUCUUGACUCUGAUGUAUUUU	13
		3779-3801	tgtcttgactctgatgtatttta	AAAUACAUCAGAGUCAAGACA	UCUUGACUCUGAUGUAUUUUA	11
		3780-3802	gtcttgactctgatgtattttat	AAAAUACAUCAGAGUCAAGAC	CUUGACUCUGAUGUAUUUUAU	11
		3781-3803	tcttgactctgatgtattttatc	UAAAAUACAUCAGAGUCAAGA	UUGACUCUGAUGUAUUUUAUC	10
		3782-3804	cttgactctgatgtattttatca	AUAAAAUACAUCAGAGUCAAG	UGACUCUGAUGUAUUUUAUCA	10
		3784-3806	tgactctgatgtattttatcagg	UGAUAAAAUACAUCAGAGUCA	ACUCUGAUGUAUUUUAUCAGG	10
		3787-3809	ctctgatgtattttatcaggttg	ACCUGAUAAAAUACAUCAGAG	CUGAUGUAUUUUAUCAGGUUG	11
		3799-3821	ttatcaggttgtgtgcatgaaat	UUCAUGCACACAACCUGAUAA	AUCAGGUUGUGUGCAUGAAAU	9
		3800-3822	tatcaggttgtgtgcatgaaatt	UUUCAUGCACACAACCUGAUA	UCAGGUUGUGUGCAUGAAAUU	11
		3801-3823	atcaggttgtgtgcatgaaattt	AUUUCAUGCACACAACCUGAU	CAGGUUGUGUGCAUGAAAUUU	14
		3802-3824	tcaggttgtgtgcatgaaatttt	AAUUUCAUGCACACAACCUGA	AGGUUGUGUGCAUGAAAUUUU	9
		3803-3825	caggttgtgtgcatgaaattttt	AAAUUUCAUGCACACAACCUG	GGUUGUGUGCAUGAAAUUUUU	11
		3804-3826	aggttgtgtgcatgaaattttta	AAAAUUUCAUGCACACAACCU	GUUGUGUGCAUGAAAUUUUUA	12
		3807-3829	ttgtgtgcatgaaatttttatag	AUAAAAAUUUCAUGCACACAA	GUGUGCAUGAAAUUUUUAUAG	12
		3808-3830	tgtgtgcatgaaatttttataga	UAUAAAAAUUUCAUGCACACA	UGUGCAUGAAAUUUUUAUAGA	10
		3810-3832	tgtgcatgaaatttttatagatt	UCUAUAAAAAUUUCAUGCACA	UGCAUGAAAUUUUUAUAGAUU	11
		3811-3833	gtgcatgaaatttttatagatta	AUCUAUAAAAAUUUCAUGCAC	GCAUGAAAUUUUUAUAGAUUA	10
		3812-3834	tgcatgaaatttttatagattaa	AAUCUAUAAAAAUUUCAUGCA	CAUGAAAUUUUUAUAGAUUAA	12
